# Supplementary material for: CrrAB regulates PagP-mediated glycerophosphoglycerol palmitoylation in the outer membrane of Klebsiella pneumoniae
Source: J Lipid Res. 2022 Jul 13;63(9):100251. doi: 10.1016/j.jlr.2022.100251 (PMC9403492; doi:10.1016/j.jlr.2022.100251)
Supplement: Supplemental table 2 [file mmc2.xlsx]

## Sheet: Sheet1
Supplementary File 2. Untargeted lipidomic analysis of WT and crrB mutant based on ESI-TOF-MS
Sum composition	Molecular lipid information	WT-R1-1	WT-R1-2	WT-R1-3	WT-R1-4	crrB mutant-R1-1	crrB mutant-R1-2	crrB mutant-R1-3	crrB mutant-R1-4	WT-R2-1	WT-R2-2	WT-R2-3	WT-R2-4	crrB mutant-R2-1	crrB mutant-R2-2	crrB mutant-R2-3	crrB mutant-R2-4	WT-R3-1	WT-R3-2	WT-R3-3	WT-R3-4	crrB mutant-R3-1	crrB mutant-R3-2	crrB mutant-R3-3	crrB mutant-R3-4	Foldchange(crrB mutant/WT)	p value
PE 24:0	PE 12:0_12:0	19200	17500	20000	18400	8460	6790	6060	7450	10300	8170	10400	8010	5970	6040	5440	7230	23100	16300	46500	25700	14200	9320	13200	9610	0.489099	0.167348
PE 24:1	PE 8:0_16:1	37900	33900	40900	36100	48200	37600	52600	40400	51500	46700	53500	43700	36900	33700	38800	36400	36400	20200	61000	26500	54100	38800	49600	30900	1.05037	0.796073
PE 25:1	PE 8:0_17:1	5450	6230	5150	6780	15700	13000	16000	11700	7750	7690	6070	5220	16300	18900	15000	14600	4330	3000	9920	4110	19400	18600	22300	12700	2.74355	0.00709504
PE 26:0	PE 12:0_14:0	581000	549000	591000	541000	237000	233000	234000	216000	398000	338000	356000	332000	222000	215000	217000	203000	653000	419000	1240000	662000	304000	292000	344000	268000	0.471578	0.06732
PE 26:1	PE 12:0_14:1	53900	48000	50200	53900	34200	31500	37800	30200	45100	38900	46600	40100	31800	28100	31400	30700	47900	33700	88200	39700	48000	37000	49200	33900	0.72204	0.0229616
PE 27:0	PE 12:0_15:0	54300	57300	52200	53000	27200	32400	33300	29600	39000	37800	41800	32200	24700	27700	19100	23100	53300	29600	87400	48500	27600	20600	26900	17900	0.539135	0.0233205
PE 28:0	PE 14:0_14:0	6150000	6530000	5840000	6060000	3720000	4010000	3740000	3770000	4470000	3980000	4350000	4020000	3270000	3380000	3120000	3120000	6080000	3680000	10500000	5830000	3830000	3500000	3740000	3400000	0.646995	0.0679892
PE 28:1	PE 12:0_16:1	3330000	3270000	3120000	3270000	1190000	1130000	1170000	1110000	2160000	2000000	2160000	1950000	973000	1030000	907000	843000	2760000	1520000	5680000	2970000	1520000	1350000	1610000	1270000	0.417543	0.0144231
PE 29:0	PE 14:0_15:0	888000	868000	796000	828000	683000	717000	693000	697000	751000	712000	793000	685000	454000	515000	442000	451000	714000	383000	1010000	670000	582000	492000	562000	466000	0.738498	0.0329936
PE 29:1	PE 12:0-17:1	306000	307000	288000	304000	309000	315000	312000	290000	241000	229000	234000	228000	256000	261000	255000	252000	257000	175000	480000	272000	414000	390000	453000	348000	1.15724	0.290118
PE 30:0	PE 14:0-16:0	44100000	46500000	43300000	45800000	38900000	39300000	38900000	37600000	45200000	41500000	44400000	40800000	36800000	34900000	36100000	31700000	42500000	27200000	63700000	44200000	40400000	38800000	43300000	35600000	0.8542	0.00531255
PE 30:1	PE 14:0-16:1	27300000	24500000	22600000	24500000	17300000	18400000	16900000	16000000	19500000	17000000	18900000	17600000	14700000	16200000	14100000	12500000	20500000	11400000	35800000	19300000	15400000	14300000	15200000	14100000	0.719821	0.0397445
PE 30:2	PE 14:1-16:1	901000	897000	811000	857000	365000	378000	351000	337000	521000	477000	544000	495000	291000	327000	304000	275000	597000	357000	1100000	648000	353000	308000	363000	283000	0.494737	0.0337696
PE 31:0	PE 15:0_16:0	1460000	1470000	1450000	1440000	1640000	1610000	1550000	1500000	1330000	1310000	1350000	1320000	985000	991000	992000	931000	1120000	686000	1740000	1040000	1350000	1160000	1300000	1080000	0.961013	0.783139
PE 31:1	PE 14:0_17:1	5500000	5480000	4570000	5380000	6900000	7710000	7310000	6820000	4690000	4230000	4600000	4540000	6380000	6540000	6190000	5740000	3950000	2630000	7370000	4230000	7470000	7040000	7270000	6510000	1.43507	0.00506116
PE 31:2	PE 14:1_17:1	154000	151000	139000	166000	148000	167000	158000	185000	106000	97400	111000	112000	146000	143000	127000	124000	107000	72500	204000	122000	164000	165000	159000	151000	1.20307	0.167794
PE 32:0	PE 16:0_16:0	12800000	13100000	12300000	14000000	14700000	15000000	14000000	14400000	12100000	12500000	14100000	12400000	14400000	15000000	14000000	12400000	12200000	8050000	20100000	11100000	17600000	15800000	16800000	14400000	1.15353	0.0413298
PE 32:1	PE 16:0_16:1	107000000	109000000	108000000	106000000	90700000	93400000	91300000	83700000	107000000	98100000	105000000	102000000	77900000	83400000	75800000	65200000	93800000	73000000	130000000	95200000	91300000	87700000	93900000	85600000	0.827739	0.0427864
PE 32:2	PE 16:1_16:1	27800000	26600000	22500000	26000000	17200000	19000000	17100000	18900000	19100000	16500000	18500000	19000000	13900000	14600000	13800000	12800000	17000000	10800000	29400000	17400000	14100000	12500000	14400000	12800000	0.725531	0.0789189
PE 33:0	PE 16:0_17:0	145000	119000	119000	149000	217000	176000	206000	172000	101000	105000	119000	116000	117000	136000	121000	105000	105000	39900	163000	98500	180000	158000	162000	145000	1.37417	0.0927698
PE 33:1	PE 16:0_17:1	30000000	32100000	27600000	32200000	46500000	52600000	50300000	47900000	33500000	28100000	32200000	31600000	46500000	47600000	43200000	41500000	30400000	19400000	44900000	30900000	61200000	57400000	61000000	55600000	1.639	0.00789948
PE 33:2	PE 16:1_17:1	6040000	6030000	5220000	5480000	9720000	10100000	9670000	9700000	5210000	4520000	4930000	4770000	8620000	8690000	8520000	7790000	4410000	3100000	7440000	4980000	9260000	9010000	9740000	8740000	1.76513	0.000278685
PE 34:1	PE 16:0_18:1	63400000	67700000	62500000	68500000	70500000	67700000	68900000	67600000	62600000	54500000	63600000	60900000	61400000	65800000	60000000	59000000	61000000	37800000	85900000	54600000	76500000	70300000	70200000	66100000	1.08338	0.226455
PE 34:2	PE 16:1_18:1	55100000	55800000	53400000	54700000	57300000	57700000	58300000	57400000	47000000	41400000	46900000	45200000	51400000	53500000	50700000	48500000	41200000	27500000	63200000	42600000	59200000	50400000	53600000	49300000	1.13398	0.198248
PE 34:4	PE 16:1_18:3	402000	396000	313000	341000	275000	288000	280000	272000	266000	210000	238000	237000	185000	213000	185000	165000	216000	128000	408000	206000	184000	160000	178000	162000	0.756145	0.178476
PE 35:1	PE 16:0_19:1	4040000	3770000	3440000	3640000	8910000	8660000	8470000	8480000	3550000	3390000	3550000	3480000	8180000	9270000	7880000	7590000	4420000	2290000	7740000	4190000	11600000	10400000	11700000	9760000	2.33545	0.000124885
PE 35:2	PE 17:1_18:1	7860000	7960000	6920000	7140000	16100000	17600000	17000000	16900000	6660000	6040000	6580000	6100000	15300000	16700000	15100000	13100000	6800000	4710000	12000000	6830000	18900000	17800000	19200000	16500000	2.34021	3.87946e-05
PE 36:1	PE 18:0_18:1	2420000	2400000	2200000	2300000	3400000	3430000	3380000	3150000	1990000	1780000	2020000	1820000	2420000	2590000	2300000	2280000	1900000	1120000	3240000	1870000	3540000	2870000	3520000	2870000	1.42269	0.0179904
PE 36:2	PE 18:1_18:1	22300000	22400000	20000000	21200000	28600000	29400000	30600000	27500000	17000000	16600000	19100000	16900000	25000000	27600000	24900000	23600000	17000000	10400000	29000000	17500000	29900000	26600000	29300000	25300000	1.43585	0.00499423
PE 36:3	PE 18:1_18:2	513000	512000	425000	466000	450000	482000	447000	452000	402000	259000	391000	334000	362000	392000	334000	327000	401000	212000	682000	388000	368000	296000	339000	300000	0.916924	0.52083
PE 36:4	PE 18:1_18:3	243000	236000	195000	216000	190000	213000	193000	176000	162000	142000	160000	161000	162000	167000	140000	140000	144000	88900	264000	160000	128000	120000	131000	125000	0.869685	0.372715
PE 37:1	PE 18:0_19:1	58200	59900	58000	57700	163000	145000	138000	148000	45100	44800	52500	40600	101000	100000	93400	108000	58600	41900	107000	54600	143000	132000	134000	116000	2.24753	0.00264614
PE 37:2	PE 18:1_19:1	863000	844000	774000	782000	2360000	2460000	2430000	2350000	707000	627000	723000	702000	2470000	2590000	2260000	2300000	913000	527000	1740000	939000	2990000	2740000	3040000	2470000	3.05256	0.00128167
PE 37:2e	PE 37:2e	112000	104000	90400	95200	94300	84500	98800	88200	98200	90800	99900	98600	88000	100000	112000	82600	90100	49700	152000	79000	113000	106000	131000	116000	1.05165	0.655674
2-Lyso-PE 14:0	PE 0:0/14:0	1210000	1200000	1160000	1090000	1680000	1570000	1610000	1540000	803000	869000	811000	718000	1560000	1580000	1380000	1430000	1260000	869000	1830000	1240000	1140000	1130000	1310000	1570000	1.40759	0.2275
Lyso-PE 14:0	PE 14:0/0:0	721000	733000	724000	646000	976000	1050000	1040000	1010000	521000	549000	522000	506000	957000	1080000	871000	1170000	1150000	798000	1340000	1040000	718000	912000	767000	1590000	1.4361	0.297032
2-Lyso-PE 14:1	PE 0:0/14:1	130000	191000	257000	216000	206000	190000	209000	195000	122000	205000	168000	166000	165000	180000	111000	163000	230000	235000	476000	218000	167000	103000	206000	184000	0.837824	0.498642
Lyso-PE 14:1	PE 14:1/0:0	55300	62900	76900	69100	64100	60900	73500	67800	45200	58000	58100	53700	56000	61500	52200	70000	105000	101000	141000	97100	54700	52500	62600	92300	0.904338	0.74736
2-Lyso-PE 15:0	PE 0:0/15:0	31300	24300	27500	24300	47300	42600	49100	45400	17700	20400	19100	17100	28600	29700	25400	29400	28900	19000	31800	20800	22800	24500	23900	38300	1.4429	0.107455
Lyso-PE 15:0	PE 15:0/0:0	31300	24300	27500	24300	47300	42600	49100	45400	17700	20400	19100	17100	28600	29700	25400	29400	28900	19000	31800	20800	22800	24500	23900	38300	1.4429	0.107455
2-Lyso-PE 16:0	PE 0:0/16:0	576000	585000	544000	493000	872000	816000	846000	788000	408000	446000	414000	373000	779000	696000	710000	648000	651000	413000	838000	574000	612000	655000	642000	993000	1.46994	0.0776273
Lyso-PE 16:0	PE 16:0/0:0	7430000	7890000	7000000	6060000	7550000	10000000	8710000	7560000	5630000	6000000	5860000	5810000	6540000	7200000	6260000	5770000	9170000	5590000	10300000	7760000	5450000	7300000	5910000	9470000	1.0516	0.731158
2-Lyso-PE 16:1	PE 0:0/16:1	22600000	23400000	29200000	29000000	32000000	26800000	27000000	28000000	21800000	30000000	29700000	22500000	33500000	30400000	26300000	31500000	39900000	30200000	48200000	38400000	25100000	23200000	30000000	25400000	0.974699	0.911558
Lyso-PE 16:1	PE 16:1/0:0	7640000	7590000	8860000	9030000	9820000	10700000	10200000	9370000	6500000	9500000	8260000	6900000	9830000	11500000	10500000	13600000	18300000	11000000	16700000	13200000	7990000	9690000	10200000	13900000	1.12472	0.709583
2-Lyso-PE 17:1	PE 0:0/17:1	4810000	5090000	5960000	5680000	13600000	14200000	14700000	12800000	5560000	8120000	7340000	6100000	15200000	16800000	15700000	16500000	11100000	7180000	15200000	10500000	14800000	15000000	18900000	15500000	2.13144	0.0490474
Lyso-PE 17:1	PE 17:1/0:0	1790000	1740000	2240000	1990000	4670000	4570000	5250000	4350000	1770000	2430000	2340000	1950000	4840000	5190000	5300000	6480000	4420000	3180000	4950000	3860000	4870000	5370000	6000000	6680000	2.13115	0.0652484
2-Lyso-PE 18:0	PE 0:0/18:0	274000	269000	238000	208000	468000	495000	470000	422000	205000	221000	213000	211000	357000	404000	362000	333000	369000	197000	483000	301000	355000	403000	376000	516000	1.6036	0.0666492
Lyso-PE 18:0	PE 18:0/0:0	274000	269000	238000	208000	468000	495000	470000	422000	205000	221000	213000	211000	357000	404000	362000	333000	369000	197000	483000	301000	355000	403000	376000	516000	1.6036	0.0666492
2-Lyso-PE 18:1	PE 0:0/18:1	8510000	8790000	10400000	8940000	13800000	15200000	14300000	11800000	7230000	9820000	9020000	8050000	14500000	14100000	14600000	13200000	12600000	7830000	16000000	11400000	10400000	10200000	13500000	12100000	1.37424	0.185441
Lyso-PE 18:1	PE 18:1/0:0	6090000	6130000	6720000	5860000	8580000	9990000	10500000	9590000	4390000	5660000	5550000	4400000	10100000	10500000	8770000	11900000	10100000	6220000	13400000	8880000	7490000	10200000	8510000	11600000	1.53388	0.224497
Lyso-PE 18:2	PE 18:2_0:0	249000	248000	315000	281000	364000	355000	353000	206000	217000	191000	297000	224000	212000	219000	309000	204000	256000	146000	308000	212000	226000	230000	256000	325000	1.10338	0.228951
Lyso-PE 18:3	PE 18:3_0:0	93300	91300	131000	109000	145000	142000	137000	116000	84100	123000	114000	93300	132000	122000	114000	116000	176000	102000	227000	149000	87200	81300	113000	87300	1.00122	0.996629
PG 26:0	PG 12:0_14:0	112000	101000	76400	60700	23300	30700	15500	27900	20600	17900	187000	22000	33200	44000	27400	18500	93100	77400	12200	74700	11100	13200	10200	20300	0.329493	0.00946336
PG 28:1	PG 12:0_16:1	123000	94800	114000	83200	107000	105000	103000	97500	73400	77300	229000	100000	136000	131000	111000	106000	169000	110000	55200	107000	82100	102000	68200	75900	0.915607	0.427966
PG 29:0	PG 14:0_15:0	68600	48800	80600	64600	43200	43200	46200	40000	40200	51200	59600	52100	36300	37500	29800	21400	52000	34100	39400	38300	35000	34500	28200	19000	0.661729	0.072678
PG 29:1	PG 12:0_17:1	14300	10200	15100	28000	17800	18000	16500	16100	8910	10400	26100	12500	21500	23000	21600	16800	19300	12800	6710	12900	16100	19500	14300	15100	1.23346	0.182004
PG 30:0	PG 14:0_16:0	8200000	7080000	9520000	6730000	5700000	5530000	5770000	5030000	5250000	5910000	8710000	6650000	4540000	4540000	3920000	3420000	6160000	4330000	4750000	5340000	5420000	5320000	4500000	2760000	0.73083	0.131711
PG 30:1	PG 14:0_16:1	3440000	2960000	3830000	3000000	1530000	1520000	1620000	1330000	1860000	1750000	4440000	2020000	1530000	1600000	1360000	1040000	3390000	2270000	1440000	2360000	1270000	1180000	914000	722000	0.478198	0.0098655
PG 30:2	PG 14:1_16:1	309000	239000	210000	167000	306000	232000	265000	226000	146000	151000	400000	183000	341000	345000	300000	232000	225000	159000	125000	158000	200000	181000	189000	153000	1.19349	0.227657
PG 31:0	PG 15:0_16:0	203000	185000	206000	187000	146000	172000	166000	149000	135000	154000	163000	157000	104000	108000	86600	76800	122000	58300	119000	98100	133000	123000	78500	63700	0.809644	0.429754
PG 31:1	PG 15:0_16:1	564000	407000	565000	419000	341000	376000	415000	376000	272000	336000	529000	355000	360000	362000	281000	217000	453000	296000	232000	358000	314000	328000	242000	181000	0.794807	0.153908
PG 31:2	PG 14:1_17:1	21800	17700	26600	19700	53200	45800	57300	38300	19300	19400	47900	22500	53000	53200	50500	44600	32900	20700	15700	26800	43800	41200	39300	31500	1.91146	0.0107191
PG 32:0	PG 16:0_16:0	4010000	3840000	4290000	3830000	4240000	3930000	4470000	3860000	2990000	3330000	4090000	3460000	3440000	3300000	2920000	2380000	2880000	1690000	3230000	2090000	4420000	3730000	2710000	2200000	1.07392	0.715182
PG 32:1	PG 16:0_16:1	32900000	29000000	29200000	28100000	19700000	20500000	19500000	18500000	21300000	22200000	31500000	26100000	15300000	17800000	14400000	9960000	22200000	15200000	20100000	18600000	19100000	19300000	12700000	11600000	0.682768	0.0971368
PG 32:2	PG 16:1_16:1	5190000	4020000	5020000	4210000	5580000	5390000	6150000	5120000	4050000	3900000	6600000	5080000	5490000	5930000	5180000	4300000	4770000	3180000	3050000	3520000	4590000	4780000	3590000	3260000	1.12928	0.25447
PG 33:0	PG 16:0_17:0	31300	37000	46400	47600	37600	46200	43600	41100	32500	25700	44100	30600	24900	23500	23200	17900	20900	9490	30200	13300	32400	30200	24300	22600	1.06452	0.847746
PG 33:1	PG 16:0_17:1	3910000	3430000	4170000	3150000	3780000	4470000	4850000	4240000	2590000	2820000	4580000	2980000	3920000	4000000	3420000	2500000	3160000	2140000	2330000	2650000	5520000	6000000	3190000	3130000	1.32843	0.225796
PG 33:2	PG 16:1_17:1	1000000	689000	1010000	777000	2390000	2410000	2530000	2260000	789000	836000	1860000	1040000	2860000	3150000	2590000	2120000	1180000	820000	662000	1060000	2810000	2790000	2030000	1890000	2.56191	0.000354343
PG 34:1	PG 16:0_18:1	27500000	26900000	29100000	27500000	23500000	24200000	27000000	23600000	21400000	18800000	26400000	21300000	19700000	20500000	17600000	14000000	20400000	12600000	18100000	14000000	27200000	26500000	16100000	17100000	1.01243	0.957935
PG 34:2	PG 16:1_18:1	5990000	4510000	3970000	3960000	6200000	5870000	6140000	6400000	3520000	3580000	5280000	4690000	6620000	7310000	5610000	4940000	3990000	2680000	2910000	3580000	5420000	5810000	4320000	3970000	1.41757	0.0173213
PG 35:1	PG 16:0_19:1	717000	727000	871000	652000	1300000	1320000	1560000	1190000	561000	539000	1040000	592000	1120000	1320000	993000	749000	726000	464000	556000	693000	1620000	1620000	997000	1550000	1.90445	0.023546
PG 36:1	PG 18:0_18:1	1800000	1760000	1830000	1680000	2250000	2160000	2560000	2140000	1250000	1180000	1440000	1390000	1570000	1820000	1270000	1050000	1090000	625000	1160000	1210000	2260000	2170000	1460000	1840000	1.42213	0.218691
PG 36:2	PG 18:1_18:1	9400000	12500000	11400000	10500000	13500000	12600000	15000000	12900000	7830000	7310000	12500000	7990000	9440000	11300000	9040000	7420000	7850000	5070000	7140000	5590000	12600000	12200000	8390000	7560000	1.28854	0.257975
PG 37:2	PG 18:1_19:1	201000	220000	216000	202000	444000	399000	218000	409000	62600	70500	383000	79000	379000	393000	268000	203000	355000	130000	74300	417000	405000	464000	268000	384000	1.79958	0.0184129
2-Lyso-PG 14:0	PG 0:0/14:0	13500	11100	17900	14300	25400	35800	21800	27000	5110	8740	17300	8760	24300	34000	43800	36300	11000	13300	7180	13400	15900	13300	14100	7210	2.17662	0.165668
Lyso-PG 14:0	LPG 14:0/ 0:0	7730	5170	7980	6870	4880	9140	5350	7620	3330	4030	14100	3970	9310	12200	19000	17500	9970	12200	3540	9410	4530	2630	3230	1950	1.20171	0.744415
2-Lyso-PG 16:0	PG 0:0/16:0	177000	149000	212000	145000	216000	190000	168000	224000	87000	142000	291000	121000	175000	204000	150000	148000	237000	175000	113000	171000	85800	63400	74000	37700	0.866464	0.620401
Lyso-PG 16:0	PG 16:0/ 0:0	177000	149000	212000	145000	216000	190000	168000	224000	87000	142000	291000	121000	175000	204000	150000	148000	237000	175000	113000	171000	85800	63400	74000	37700	0.866464	0.620401
2-Lyso-PG 16:1	PG 0:0/16:1	195000	142000	260000	199000	167000	277000	136000	158000	99800	171000	377000	142000	202000	279000	310000	410000	295000	393000	130000	264000	99900	81800	86600	45000	0.912443	0.825306
Lyso-PG 16:1	PG 16:1/ 0:0	195000	142000	260000	199000	167000	277000	136000	158000	99800	171000	377000	142000	202000	279000	310000	410000	295000	393000	130000	264000	99900	81800	86600	45000	0.912443	0.825306
2-Lyso-PG 17:1	PG 0:0/17:1	131000	115000	219000	160000	642000	591000	532000	668000	99300	144000	275000	128000	627000	620000	447000	376000	227000	238000	117000	163000	386000	338000	292000	165000	2.89363	0.0508402
Lyso-PG 17:1	PG 17:1/ 0:0	76500	65100	115000	65200	134000	126000	125000	N/A	57600	87400	219000	80700	189000	216000	170000	198000	132000	189000	47300	138000	92500	93900	105000	56700	1.34033	0.389539
2-Lyso-PG 18:1	PG 0:0/18:1	1450000	1370000	2170000	1570000	4600000	4120000	4060000	4360000	997000	1640000	2610000	1410000	4120000	4510000	3110000	2890000	1870000	1550000	1260000	1410000	2640000	2560000	2550000	1480000	2.1087	0.0259625
Lyso-PG 18:1	PG 18:1/0:0	262000	258000	425000	316000	391000	361000	356000	347000	202000	352000	618000	248000	483000	558000	355000	473000	552000	527000	240000	332000	219000	225000	239000	122000	0.985876	0.960103
Lyso-PG 19:1	PG 19:1_ 0:0	25300	26900	43900	34100	166000	153000	172000	166000	19800	33600	56500	26800	177000	174000	127000	115000	40900	42000	21000	35300	133000	141000	114000	71900	4.22931	0.0030985
acyl-PG 42:0	acyl-PG 14:0_16:0/12:0	43300	40400	43800	34800	50500	40700	37100	31700	24500	26600	111000	24800	40800	35800	33100	26500	87300	41700	18300	80700	44400	43900	31700	38100	0.802661	0.219546
acyl-PG 44:0	acyl-PG 14:0_16:0/14:0+acyl-PG 16:0_16:0/12:0+ acyl-PG 12:0_16:0/16:0	344000	277000	335000	267000	373000	424000	442000	365000	282000	275000	607000	301000	530000	544000	371000	338000	488000	284000	227000	526000	361000	249000	247000	296000	1.09489	0.632817
acyl-PG 46:0	acyl-PG 14:0_16:0/16:0	391000	298000	452000	323000	903000	893000	912000	791000	446000	374000	625000	428000	968000	1300000	824000	832000	516000	293000	283000	463000	790000	896000	597000	705000	2.13554	0.00191395
acyl-PG 48:0	acyl-PG 16:0_16:0/16:0	138000	108000	123000	108000	553000	577000	566000	515000	154000	165000	252000	162000	689000	775000	534000	545000	180000	90100	111000	154000	473000	720000	392000	482000	3.98912	0.00124219
acyl-PG 50:0	acyl-PG 16:0_18:0/16:0	8830	8000	11300	5860	31300	35700	30900	32800	10200	10600	18500	11100	42200	50200	32800	31700	11700	4490	8710	9560	29300	49700	33800	33900	3.73848	0.00162265
acyl-PG 42:1	acyl-PG 14:0_16:1/12:0	140000	148000	171000	117000	195000	182000	179000	166000	84500	87900	339000	91000	170000	172000	143000	115000	232000	106000	89700	212000	232000	213000	139000	176000	1.14585	0.153939
acyl-PG 44:1	acyl-PG 16:0_16:1/12:0	2040000	1560000	2110000	1550000	1150000	1120000	1370000	1080000	1210000	1280000	3300000	1420000	1320000	1490000	1010000	844000	2760000	1130000	1040000	2580000	1260000	1100000	744000	1060000	0.617159	0.000347313
acyl-PG 46:1	acyl-PG 16:0_16:1/14:0+acyl-PG 16:0_18:1/12:0+14:0_16:1/16:0+14:0_16:0/16:1	3180000	2880000	3320000	2840000	2880000	2940000	3060000	2740000	2600000	2640000	4030000	2620000	3350000	3790000	2520000	2440000	3940000	2180000	2020000	3790000	2570000	2100000	1810000	2080000	0.89536	0.316098
acyl-PG 48:1	acyl-PG 16:0_16:1/16:0	3760000	3250000	4090000	3120000	6610000	6320000	7360000	6690000	3740000	3720000	5400000	3600000	7430000	8510000	5970000	5710000	4170000	2310000	2440000	4090000	5950000	6580000	4850000	5770000	1.78491	0.00112343
acyl-PG 50:1	acyl-PG 16:0_18:1/16:0	1760000	1360000	2220000	1370000	5390000	5310000	5830000	5530000	1700000	1880000	3220000	1810000	5970000	6450000	5080000	4640000	2560000	1200000	1310000	1780000	5320000	5700000	5010000	4000000	2.92772	0.000979764
acyl-PG 52:1	acyl-PG 18:0_18:1/16:0	69700	76900	102000	66900	284000	254000	287000	274000	88000	84800	159000	87500	293000	320000	262000	203000	106000	45300	56200	74000	244000	308000	270000	187000	3.21289	0.00302724
acyl-PG 44:2	acyl-PG 14:0_14:1/16:1+acyl-PG 12:0_16:1/16:1+acyl-PG 12:0_14:1/18:1	290000	259000	283000	237000	215000	202000	219000	206000	157000	162000	496000	165000	198000	262000	178000	157000	380000	184000	145000	365000	212000	207000	126000	172000	0.755491	0.0101086
acyl-PG 46:2	acyl-PG 16:1_18:1/12:0+acyl-PG 14:0_18:1/14:1+ acyl-PG 14:0_16:1/16:1	1460000	1350000	1610000	1310000	1020000	930000	1240000	938000	1180000	1190000	2520000	1080000	1140000	1240000	885000	811000	2320000	1130000	974000	2030000	902000	900000	611000	831000	0.635267	0.00859642
acyl-PG 48:2	acyl-PG 16:0_16:1/16:1	3670000	3610000	4670000	3910000	4620000	4120000	5210000	4060000	4170000	4090000	6170000	3950000	4580000	5740000	3420000	3600000	6230000	3190000	2830000	4770000	3620000	3210000	2540000	3430000	0.943678	0.659708
acyl-PG 50:2	acyl-PG 16:0_18:1/16:1+ acyl-PG 16:1_18:1/16:0+ acyl-PG 16:0_16:1/18:1	4050000	3230000	4580000	4080000	7130000	6740000	7640000	6570000	4070000	4020000	6830000	4290000	7530000	8810000	6150000	6180000	4950000	3140000	2870000	5130000	5890000	6070000	4970000	5690000	1.5533	0.0111315
acyl-PG 52:2	acyl-PG 16:0_18:1/18:1+ acyl-PG 18:1_18:1/16:0	1460000	1230000	1590000	1140000	3640000	3630000	4290000	3920000	1390000	1490000	2380000	1400000	4210000	4460000	3330000	3270000	1860000	910000	1070000	1420000	3720000	3490000	3350000	2570000	2.54836	0.00103842
acyl-PG 54:2	acyl-PG 18:1_18:1/18:0	13500	13300	20700	13200	60700	57000	63600	52200	16000	16600	34500	18200	59600	69800	53800	49700	22800	11500	11800	15900	45700	55600	51000	40100	3.22679	0.00305683
acyl-PG 46:3	acyl-PG 16:1_16:1/14:1	252000	236000	260000	214000	155000	149000	163000	137000	150000	153000	416000	148000	167000	208000	145000	130000	351000	131000	129000	313000	139000	125000	77900	101000	0.618966	0.0104279
acyl-PG 48:3	acyl-PG 16:1_18:1/14:1+ acyl-PG 16:1_16:1/16:1	613000	565000	732000	603000	651000	638000	836000	587000	567000	546000	1120000	498000	747000	815000	534000	540000	1040000	509000	416000	961000	472000	485000	343000	429000	0.878437	0.473646
acyl-PG 50:3	acyl-PG 16:1_18:1/16:1	1310000	1220000	1480000	1120000	1540000	1680000	1990000	1450000	1350000	1200000	1600000	1300000	1880000	2340000	1400000	1420000	1970000	1090000	927000	1400000	1320000	1280000	914000	1090000	1.14821	0.373112
acyl-PG 52:3	acyl-PG 16:1_18:1/18:1+ acyl-PG 18:1_18:1/16:1	688000	541000	759000	692000	1460000	1330000	1760000	1280000	816000	770000	1440000	762000	1600000	2000000	1300000	1360000	1050000	641000	523000	977000	1060000	1180000	922000	1070000	1.71806	0.0544352
acyl-PG 54:3	acyl-PG 18:1_18:1/18:1	97000	90600	126000	75400	349000	329000	482000	349000	113000	120000	221000	113000	421000	483000	339000	348000	203000	93700	85200	166000	255000	295000	285000	236000	2.87997	0.0296646
FA 10:0	FA 10:0	49800	62500	44100	45100	53400	82300	69200	49300	38000	55700	59300	66100	76100	73000	88300	50600	42500	71400	58200	59800	37800	37700	72800	56200	1.15262	0.343414
FA 12:0	FA 12:0	1190000	1050000	816000	708000	669000	651000	1120000	616000	531000	552000	1180000	654000	672000	676000	582000	409000	724000	666000	477000	655000	481000	331000	431000	326000	0.745293	0.130975
FA 14:0	FA 14:0	9880000	8700000	8560000	6420000	7300000	6550000	7410000	7010000	8340000	8130000	13300000	9230000	9010000	8520000	6910000	6040000	9860000	6960000	7240000	7290000	6400000	7130000	5150000	4480000	0.787555	0.0422569
FA 14:1	FA 14:1	1420000	1310000	1450000	1180000	803000	780000	889000	835000	897000	958000	2010000	1050000	871000	822000	684000	532000	1250000	966000	829000	1070000	721000	528000	495000	283000	0.567142	0.00699084
FA 15:0	FA 15:0	1410000	1160000	933000	739000	787000	721000	826000	846000	764000	812000	1190000	954000	806000	706000	622000	534000	669000	623000	697000	551000	563000	644000	445000	432000	0.762441	0.181394
FA 16:0	FA 16:0	62500000	60000000	56400000	53000000	71200000	65600000	74800000	70200000	55700000	59900000	72900000	57500000	76400000	72600000	67900000	63900000	59400000	47600000	56000000	48900000	64200000	62500000	56800000	52700000	1.15711	0.0401906
FA 16:1	FA 16:1	46300000	44100000	46600000	42100000	41900000	39500000	47500000	43200000	42300000	45400000	57800000	45000000	49900000	48300000	42400000	38700000	45000000	37600000	37400000	35000000	41400000	37800000	32900000	19900000	0.917912	0.297809
FA 17:0	FA 17:0	1840000	994000	781000	633000	1100000	789000	967000	639000	572000	792000	1020000	751000	956000	749000	758000	671000	581000	659000	831000	466000	636000	712000	552000	433000	0.914004	0.619462
FA 18:0	FA 18:0	35100000	31600000	23500000	21900000	33300000	23000000	22100000	22600000	19400000	19800000	27600000	22300000	26100000	20000000	22200000	20700000	22900000	19200000	22600000	16600000	17000000	19700000	18400000	17500000	0.930949	0.542713
FA 18:1	FA 18:1	38600000	38000000	40600000	34700000	38500000	34800000	42400000	35200000	34100000	34900000	51300000	36400000	42100000	39400000	37000000	33900000	40000000	28300000	32400000	30000000	33400000	32800000	27400000	22700000	0.951933	0.488369
FA 18:2	FA 18:2	2230000	2070000	1130000	852000	1110000	739000	1030000	925000	853000	863000	1680000	925000	978000	877000	801000	660000	1050000	691000	796000	620000	707000	602000	546000	410000	0.696803	0.212279
FA 18:3	FA 18:3	725000	671000	711000	549000	570000	455000	569000	540000	511000	588000	1010000	588000	607000	537000	474000	415000	632000	435000	480000	413000	350000	321000	284000	160000	0.708714	0.0742678
FA 19:0	FA 19:0	186000	142000	89400	67900	97500	71100	82800	74600	62400	72500	117000	89700	93900	65200	71700	67500	74700	54100	75500	53400	65000	69500	56600	54700	0.832938	0.454797
FA 19:1	FA 19:1	875000	692000	827000	807000	1370000	1180000	1540000	1280000	682000	795000	1930000	817000	1940000	1850000	1620000	1460000	1090000	669000	618000	786000	1510000	1330000	1110000	813000	1.60329	0.0055335
FA 20:0	FA 20:0	904000	686000	431000	369000	857000	526000	545000	549000	362000	369000	661000	451000	625000	421000	481000	418000	422000	383000	501000	352000	399000	499000	404000	402000	1.03983	0.740537
FA 20:1	FA 20:1	225000	197000	107000	79300	191000	137000	167000	158000	87400	76500	193000	108000	208000	182000	219000	179000	103000	71300	88300	67700	177000	143000	148000	113000	1.50916	0.140877
FA 22:0	FA 22:0	246000	188000	110000	119000	177000	120000	144000	132000	76800	107000	176000	141000	160000	102000	112000	95600	101000	105000	127000	92300	111000	150000	86300	107000	0.956713	0.780449
FA 26:0	FA 26:0	166000	120000	122000	99600	134000	97000	119000	94500	72500	100000	133000	115000	119000	66800	96500	62700	73400	78800	98100	125000	88700	111000	58800	107000	0.89001	0.333094
DAG 30:0	DAG 14:0_16:0	24700	22100	22400	22300	24300	21000	22100	21000	38300	34600	38900	47500	23700	19800	24600	22400	26400	17800	50200	27600	43700	39000	39400	30200	0.92753	0.788468
DAG 32:0	DAG 16:0_16:0	45100	41400	33400	31300	46400	48500	44100	34100	34200	30300	47800	37200	59400	49600	51800	47700	40800	29300	60400	55400	89000	61300	81200	60700	1.37043	0.0616122
DAG 34:1	DAG 16:0_18:1	92900	99500	79800	87600	107000	111000	125000	94000	121000	107000	144000	115000	99800	108000	108000	110000	76200	51700	124000	86000	238000	184000	230000	171000	1.50818	0.356876
DAG 34:2	DAG 16:1_18:1	79100	69600	68800	70300	63700	61100	56500	52800	69400	71400	84600	74100	48700	50300	51600	58700	53700	43000	93600	72400	76700	86400	108000	61300	0.925855	0.696997
DAG 35:2	DAG 17:1_18:1	7130	5250	8150	8600	8320	9080	9330	8330	7130	4980	7610	7600	10700	11100	8360	10900	6410	5370	12400	8590	22200	18100	15200	11800	1.58674	0.082633
DAG 36:2	DAG 18:1_18:1	36000	39800	30400	37400	43000	36700	46600	33900	30100	35600	38500	30100	39700	37600	39300	37200	20900	18400	38200	26700	58900	55400	71700	64200	1.55398	0.270711
LCL 48:2		126000	127000	180000	128000	206000	186000	206000	206000	126000	138000	221000	141000	188000	218000	131000	123000	200000	117000	143000	197000	208000	189000	114000	169000	1.17416	0.274162
LCL 50:2		156000	114000	153000	116000	307000	323000	320000	308000	125000	146000	250000	151000	299000	314000	228000	172000	215000	112000	116000	228000	278000	273000	183000	296000	1.79214	0.0473993
LCL 52:2		34200	25400	39300	33600	114000	113000	108000	104000	33100	32000	52600	34300	110000	105000	69100	63400	48400	31900	26900	51800	88400	78900	62000	96200	2.54885	0.0168075
LCL 52:3		82800	69600	99500	65300	164000	164000	195000	166000	66200	68900	127000	73200	174000	178000	125000	112000	128000	65100	62700	99300	145000	131000	99100	126000	1.77997	0.0247323
LCL 54:3		15800	10200	15600	10500	40600	46400	39000	40000	13000	12900	21400	12100	43300	19100	33900	28200	19700	10900	9690	16900	36900	13300	27100	13600	2.29053	0.0524239
CL 62:1	CL 14:0_16:0_16:0_16:1	55900	48100	70600	53700	61700	58300	56600	49000	55600	52600	77000	50800	52300	52700	40500	37400	80200	44300	30000	63600	47200	71400	33200	25600	0.858854	0.111909
CL 62:2	CL 14:0_14:0_16:1_18:1/CL 14:0_16:0_16:1_16:1	41500	47200	63100	44200	36200	29400	31500	31100	39800	38100	88200	38500	30700	32000	22100	19900	73400	36800	17200	76500	25000	35500	15300	13500	0.534591	0.00200057
CL 64:2	CL 16:0_16:0_16:1_16:1	186000	169000	234000	190000	189000	165000	167000	147000	165000	154000	231000	191000	142000	164000	121000	116000	234000	134000	97400	188000	151000	203000	77000	71300	0.78635	0.0279276
CL 64:3	CL 16:0_16:1_16:1_16:1	60100	66800	82700	65000	47800	43300	41600	40600	46700	49000	99800	51000	44800	43200	28000	26700	89800	42700	30000	76900	33100	41500	18400	16100	0.555242	0.0026854
CL 66:2	CL 16:0_16:0_16:1_18:1	214000	211000	253000	197000	239000	201000	218000	205000	201000	204000	250000	196000	211000	220000	177000	164000	268000	146000	104000	211000	193000	293000	100000	92400	0.941348	0.383743
CL 66:3	CL 16:0_16:1_16:1_18:1	192000	173000	226000	186000	163000	157000	161000	148000	150000	147000	216000	153000	142000	160000	116000	105000	218000	127000	91300	188000	119000	153000	67000	59900	0.744588	0.0396411
CL 66:4	CL 16:1_16:1_16:1_18:1	27800	30500	43100	33700	23800	21700	22300	20900	20100	20200	43200	19700	20000	21100	14400	14600	40400	18500	11000	31400	14700	18500	8880	6880	0.606377	0.0266617
CL 68:2	CL 16:0_16:0_18:1_18:1	89000	94600	111000	86900	131000	103000	115000	106000	78800	86500	119000	82500	114000	115000	91600	82400	108000	54300	47800	99900	112000	134000	56900	52300	1.14572	0.0969831
CL 68:3	CL 16:0_16:1_18:1_18:1	199000	204000	232000	182000	206000	180000	190000	177000	150000	165000	212000	135000	172000	177000	142000	118000	204000	117000	86400	195000	133000	199000	76500	74800	0.881298	0.302126
CL 68:4	CL 16:1_16:1_18:1_18:1	74400	69200	85100	68800	63000	53400	60600	57900	54300	42400	80100	47900	59200	56600	43500	36700	76600	39900	31000	62900	43800	45800	26600	18000	0.766562	0.147051
CL 70:3	CL 16:0_18:1_18:1_18:1	68100	70200	87300	65900	91000	79100	90100	72300	61100	67900	83200	56800	82300	88600	62800	56100	80500	42600	32600	79900	61000	81900	40100	36500	1.04988	0.5972
CL 70:4	CL 16:1_18:1_18:1_18:1	62900	66000	79200	55600	67600	54900	60200	54800	42000	47500	66100	38400	51500	52200	45100	37500	58400	30200	25400	69700	40600	50000	22100	20500	0.862016	0.37113
CL 72:4	CL 18:1_18:1_18:1_18:1	13000	15400	19600	13400	18300	15900	20500	15000	10400	10600	15900	10800	16900	19000	12200	11500	15500	8810	5560	14300	12900	16700	9320	5750	1.13199	0.346164
OxPE 16:0-18:1+1O	OxPE 16:0_18:1+1O	276000	289000	294000	214000	185000	188000	186000	213000	213000	204000	274000	236000	154000	171000	159000	89400	242000	141000	190000	273000	193000	200000	130000	191000	0.727335	0.0463847
OxPE 16:0-20:3+2O	OxPE 16:0_20:3+2O	418000	492000	379000	556000	355000	290000	321000	392000	334000	471000	294000	382000	294000	308000	325000	334000	542000	440000	326000	622000	253000	369000	228000	357000	0.737628	0.0620964
OxPE 16:0-20:4+2O	OxPE 16:0_20:4+2O	433000	543000	451000	539000	554000	715000	886000	586000	376000	433000	340000	424000	485000	540000	706000	539000	573000	988000	445000	644000	520000	654000	332000	999000	1.26086	0.301182
OxPE 18:1-20:4+2O	OxPE 18:1_20:4+2O	800000	962000	849000	918000	1120000	1050000	1140000	1210000	710000	807000	773000	762000	980000	1090000	1050000	979000	960000	922000	699000	1100000	1100000	1220000	717000	1280000	1.26555	0.0234428
Norethisterone acetate	Norethisterone acetate	1740000	902000	1130000	978000	1610000	726000	629000	1090000	661000	715000	861000	902000	782000	394000	372000	461000	878000	899000	1040000	425000	350000	540000	558000	544000	0.702711	0.135823
CholesterolSulfate	CholesterolSulfate	49700	27900	19500	25300	41600	20700	25400	17800	17100	19600	26500	24100	20200	14700	18200	22000	21200	29100	56100	14000	18800	18900	42000	12200	0.82849	0.188937
PE 16:0-d31-18:1	PE 16:0-d31-18:1	287000	328000	244000	239000	243000	260000	230000	246000	235000	228000	238000	228000	221000	237000	248000	224000	238000	158000	383000	251000	230000	234000	250000	257000	0.945139	0.395019
PC 16:0-d31-18:1	PC 16:0-d31-18:1	1460000	1540000	1170000	1160000	997000	1170000	1040000	1150000	1140000	1160000	1130000	1130000	973000	1150000	1110000	1020000	1270000	622000	1980000	1170000	1200000	1220000	1200000	1290000	0.907981	0.22988
PG 16:0-d31-18:1	PG 16:0-d31-18:1	419000	340000	394000	311000	297000	315000	347000	318000	265000	282000	482000	325000	291000	303000	294000	238000	372000	196000	266000	273000	317000	316000	212000	233000	0.89256	0.303557
PS 16:0-d31-18:1	PS 16:0-d31-18:1	137000	139000	215000	134000	137000	144000	206000	128000	117000	127000	283000	145000	150000	183000	119000	94500	160000	87000	122000	71900	184000	169000	109000	130000	1.04665	0.825212
12:0 SM (d18:1/12:0)	12:0 SM (d18:1/12:0)	1580000	1610000	1240000	1270000	1290000	1510000	1570000	1540000	1180000	1220000	1190000	1200000	1440000	1240000	1420000	1240000	1240000	759000	2110000	1220000	1180000	1350000	1510000	1460000	1.06125	0.341774
C17 Ceramide (d18:1/17:0)	C17 Ceramide (d18:1/17:0)	899000	1020000	736000	767000	703000	785000	672000	771000	680000	745000	670000	732000	700000	654000	681000	669000	681000	489000	821000	739000	660000	747000	737000	742000	0.956717	0.664584
DG 1,3-17:0 D5	DG 1,3-17:0 D5	125000	146000	105000	113000	119000	118000	109000	98500	86600	109000	101000	110000	86500	93500	116000	87400	114000	61100	143000	126000	83300	87700	115000	105000	0.910791	0.188338
D33-FFA 17:0	D33-FFA 17:0	1340000	1260000	1390000	1140000	1380000	1330000	1550000	1330000	1080000	1140000	1540000	1120000	1320000	1300000	1130000	1010000	1340000	684000	847000	1380000	1070000	1230000	847000	1230000	1.03157	0.648368
