# Supplementary material for: CrrAB regulates PagP-mediated glycerophosphoglycerol palmitoylation in the outer membrane of Klebsiella pneumoniae
Source: J Lipid Res. 2022 Jul 13;63(9):100251. doi: 10.1016/j.jlr.2022.100251 (PMC9403492; doi:10.1016/j.jlr.2022.100251)
Supplement: Supplemental table 3 [file mmc3.xlsx]

## Sheet: Supplementary Table S3
Supplementary File 3. Targeted lipidomic analysis of strains including WT, crrB mutant, ΔpagP, and ΔmlaC based on MRM
Sum composition	Molecular lipid information	WT-R1-1	WT-R1-2	WT-R1-3	WT-R1-4	crrB mutant-R1-1	crrB mutant-R1-2	crrB mutant-R1-3	crrB mutant-R1-4	ΔpagP-R1-1	ΔpagP-R1-2	ΔpagP-R1-3	ΔpagP-R1-4	ΔmlaC-R1-1	ΔmlaC-R1-2	ΔmlaC-R1-3	ΔmlaC-R1-4	WT-R2-1	WT-R2-2	WT-R2-3	WT-R2-4	crrB mutant-R2-1	crrB mutant-R2-2	crrB mutant-R2-3	crrB mutant-R2-4	ΔpagP-R2-1	ΔpagP-R2-2	ΔpagP-R2-3	ΔpagP-R2-4	ΔmlaC-R2-1	ΔmlaC-R2-2	ΔmlaC-R2-3	ΔmlaC-R2-4	WT-R3-1	WT-R3-2	WT-R3-3	WT-R3-4	crrB mutant-R3-1	crrB mutant-R3-2	crrB mutant-R3-3	crrB mutant-R3-4	ΔpagP-R3-1	ΔpagP-R3-2	ΔpagP-R3-3	ΔpagP-R3-4	ΔmlaC-R3-1	ΔmlaC-R3-2	ΔmlaC-R3-3	ΔmlaC-R3-4
acyl-PG 42:0	acyl-PG 14:0_16:0/12:0	132.823	177.537	139.229	172.133	210.813	168.606	203.011	211.414	171.303	146.244	178.924	177.646	152.107	197.01	155.371	159.321	260.902	210.092	243.232	223.049	175.15	185.775	154.646	162.661	140.055	144.044	126.381	143.545	164.985	165.754	165.978	122.34	251.993	223.898	232.392	240.918	200.025	149.083	137.008	123.509	133.482	158.609	123.869	112.535	164.985	157.294	126.029	123.76
acyl-PG 44:0	acyl-PG 14:0_16:0/14:0+acyl-PG 16:0_16:0/12:0+ acyl-PG 12:0_16:0/16:0	1166.68	1328.74	1186.27	1327.5	2395.1	2018.38	2365	2158.6	1883.41	1684.42	1845.25	1960.27	1919.93	2293.11	1784.04	1968.27	2141.05	1712.4	2028.87	1848.97	2142.02	2360.7	1728.52	2033.38	1796.56	1858.55	1431.81	1476.56	1973.08	1874.1	2009.25	1646.91	2218.2	1840.04	1852.11	1780.53	2114.91	1944.15	1476.61	1640.46	1669.74	1832.79	1574.91	1686.57	2110.4	2015.09	1791.01	1437.76
acyl-PG 46:0	acyl-PG 14:0_16:0/16:0	2063.34	2222.18	2000.48	2288.62	5583.13	4503.74	5407.83	5242.5	3215.19	3026.71	3220.65	3462.54	5854.64	6677.93	5532.22	5728.22	3412.12	2562.69	3000.82	2894.52	6086.32	7489.38	4911.4	5889.54	3265.15	3460.2	2692.11	2772.97	6642.68	6832.05	6472.07	5673.05	3298.75	2619.41	2734.26	2491.49	6626.51	5432.79	4403.5	4285.72	3095.21	3525.47	3085.34	3457.31	6010.61	6509.26	5406.33	4432.13
acyl-PG 48:0	acyl-PG 16:0_16:0/16:0	1511.97	1612.75	1573.75	1532	6006.95	5233.97	6065.06	6283.9	3677.01	3468.27	3591.16	4040.39	8604.44	7704.57	7702.45	6908.29	2351.24	1784.34	1969.42	1849.27	7869.43	9249.3	6099.9	6802.15	4143.86	4267.67	3131.21	3309.24	9469.12	10895.4	8983.32	7253.04	2176.9	1682.14	1657.44	1601.43	8301.34	6288.28	5130.73	4792.91	3822.32	4698.84	3555.77	4360.26	8403.67	9553.42	6346.48	6101.26
acyl-PG 50:0	acyl-PG 16:0_18:0/16:0	47.2835	47.8858	52.179	56.3183	144.194	124.72	194.054	190.083	93.8861	83.764	93.6271	97.4909	213.858	228.853	5.25515	228.165	82.7124	45.4742	62.0684	54.0983	192.206	228.716	164.06	193.359	88.3994	91.0238	79.4604	86.0892	287.926	297.92	325.669	215.601	60.4582	61.6668	46.6611	65.4035	214.044	184.039	137.978	162.9	97.9439	116.019	70.7429	108.494	309.266	301.184	204.663	174.245
acyl-PG 42:1	acyl-PG 14:0_16:1/12:0	2096.49	2073.89	2113.29	2576.31	3602.5	2323.22	2638.5	2698.37	2051.86	2122.76	2123.95	2610.53	2497.57	2888.35	3014.47	3518.3	2312.66	2437.84	2117.06	2057.37	2497.07	2669.77	2741.89	2935.7	1920.12	2258.24	2283.64	2025.15	2602.47	2988.05	4077.93	3417.63	2293.47	1976.34	2143.84	2378.2	2571.77	2245.91	2436.91	2462.41	2210.28	2136.46	2357.3	2830.99	2376.26	2760.53	3273.04	2961.6
acyl-PG 44:1	acyl-PG 16:0_16:1/12:0	792.024	920.009	843.138	989.929	1401.64	1067.86	1177.87	1165.91	786.993	872.379	847.393	964.88	923.814	1109.77	953.186	1084.63	1481.44	1333.68	1378.16	1307.51	1022.55	1109.1	940.553	955.605	811.056	889.005	757.626	709.16	1036.48	1042.61	1274.89	1017.16	1345.54	1175.35	1177.79	1324.68	1002.19	840.439	783.813	882.015	721.111	700.493	731.549	743.364	1082.79	1201.87	1058.36	871.887
acyl-PG 46:1	acyl-PG 16:0_16:1/14:0+acyl-PG 16:0_18:1/12:0+14:0_16:1/16:0+14:0_16:0/16:1	5624.77	6462.8	6064.17	6386.9	13267.2	9171.93	10780.2	10664.1	8066.69	8204.21	8404.67	8507.29	9313.2	11243.2	9136.7	11289.4	10030.5	8752.28	9414.48	8823.45	10895.9	11518.9	9711.75	10300.4	7759.63	8323.08	7351.99	7452.3	10459.6	9763.5	12548.2	10061.6	9300.37	8388.93	9408.93	8565.41	11114.1	9421.54	8747.49	9414.74	7868.42	7588.68	7836.45	7919.83	10171.4	11668.7	11123.9	8889.37
acyl-PG 48:1	acyl-PG 16:0_16:1/16:0	12504.8	13533.9	13341.4	14367.8	37594.8	23882.9	29022.2	29405.1	17995.9	16027.2	18974.8	19019.8	31077.2	34369.8	26504.3	37198.2	19482.4	17562.7	18438.7	17921	32039.4	40973.7	30383.9	34481	18004.2	20916.3	17393.7	17069.3	40145.6	39823.8	45815.8	37818.1	18934.7	15370.9	16800	16179.4	36563.3	28234.4	27242.7	28773.6	17537.1	17183.5	17734.6	19005.3	37075.7	38799.5	36856.6	30750.7
acyl-PG 50:1	acyl-PG 16:0_18:1/16:0	9425.27	9349.01	9540.59	10441.8	27072.9	19914.3	25469.1	23900	13532.3	11701.3	12772.4	14128.2	28296.9	33621.5	25230.3	33893.8	12008.2	10461.4	11279.7	11558.8	27934	34559.8	26568.4	29638.7	11939.6	14757.8	12434.1	12683.8	38176.7	37285.8	44616.4	33888.9	11494.8	10026.5	10220.6	11027.2	30429.7	24639.6	22981.6	24071.4	12435.7	13356.9	13000.8	15649.2	35924.2	35834.8	33209.1	30435.6
acyl-PG 52:1	acyl-PG 18:0_18:1/16:0	248.505	247.808	264.876	278.829	733.358	505.924	790.503	723.872	212.64	197.75	245.551	282.817	677.547	841.324	658.554	936.991	281.935	238.314	297.922	286.505	621.731	748.606	603.196	719.744	223.337	220.649	252.697	248.477	915.292	937.56	1131.39	896.206	277.325	270.02	257.002	294.206	738.476	644.291	543.015	634.07	214.19	231.143	227.341	265.849	905.212	980.77	844.182	869.037
acyl-PG 44:2	acyl-PG 14:0_14:1/16:1+acyl-PG 12:0_16:1/16:1+acyl-PG 12:0_14:1/18:1	267.321	285.067	295.871	350.482	369.089	276.639	304.637	313.249	192.494	195.543	212.578	218.33	217.726	312.729	260.494	183.693	365.375	394.665	361.842	324.389	264.369	292.013	250.249	259.471	161.52	224.223	150.076	189.437	318.682	347.076	353.327	345.841	361.982	316.317	299.617	299.625	251.022	201.18	224.119	252.088	182.705	172.65	157.88	176.032	308.973	355.276	355.872	292.873
acyl-PG 46:2	acyl-PG 16:1_18:1/12:0+acyl-PG 14:0_18:1/14:1+ acyl-PG 14:0_16:1/16:1	3575.98	4083.46	3697.44	4526.22	7838.11	5224.88	5810.28	5932.65	3664.79	3771.79	3876.91	4376.15	4592.28	5954.96	4672.37	6045.66	5351.28	5228.21	3190.94	4952.69	5300.44	5495.33	4892.5	4996.78	1976.21	3905.73	3695.66	3271.24	5589.61	5449.41	6868.77	5748.05	5314.94	4394.69	4936.06	5112.46	5442.95	4594.53	4438.23	4934.17	1649.38	3310.38	3496.57	3523.25	5718.74	6463.32	6172.07	5135.09
acyl-PG 48:2	acyl-PG 16:0_16:1/16:1	19100.9	19374.4	19466.1	21779.3	40112.8	26303.3	29734.6	31627.5	23808.3	22673.5	24912.2	26065.6	26330.3	33563.1	28326.8	35203.7	27202.4	26484.7	28486.9	25462.7	29555.2	33747.3	28947.7	31694.4	26155.5	26005.4	25327.1	24096.3	34440	36031.8	43850.7	36734.8	27553.5	21867.9	25810	25791.3	32681.3	28287.5	29374.1	29995.9	24346.7	22651.5	25757.5	24076	35340.8	40443.7	40265.2	34007.9
acyl-PG 50:2	acyl-PG 16:0_18:1/16:1+ acyl-PG 16:1_18:1/16:0+ acyl-PG 16:0_16:1/18:1	13775.1	15424	15880.6	17863.2	34939.7	22744.9	26905.1	27556.7	17468.9	17722.7	18197.9	20491.7	24885	31462.3	24651.3	35125.8	18429.5	18359.9	17902.2	16932.8	27207.5	32913.1	24296.9	30542.3	17905	21006	18050	18072	33990	35623.5	43878.6	36417.6	19044.5	16437.3	18774.1	18630.5	29622.6	23980.5	25624.9	26848	16601.6	16995.7	19167.4	18252.6	36029	36203.1	38725.4	31628.4
acyl-PG 52:2	acyl-PG 16:0_18:1/18:1+ acyl-PG 18:1_18:1/16:0	10424.9	10937.1	12026.7	13585.9	30104	22133.5	25600.5	26998.9	15717.6	14173.4	16232.8	18896.8	24081.3	29711.9	27083.2	35618.2	11145.6	10424.3	11666.6	10896.6	21745.2	28173.3	22486	26293	14547.8	17958.6	17102.9	16835.3	33671.9	35967	44941	36828.9	11876.5	10420.6	12726.5	12817.8	25987.1	21971.5	22393.8	24603.1	15185.8	15729.6	17253.9	18822.3	33436.4	35565.4	38615.2	31459.6
acyl-PG 54:2	acyl-PG 18:1_18:1/18:0	58.1333	58.4482	73.1553	69.6291	270.318	187.364	265.646	255.026	184.994	204.333	248.821	258.68	248.671	276.68	275.81	335.832	54.8102	57.5461	83.551	68.1993	209.535	244.844	213.105	224.214	198.867	240.343	235.159	248.634	338.29	298.946	455.791	361.421	75.4916	61.2136	81.915	73.3998	207.107	193.792	212.226	231.525	187.956	199.652	255.056	271.9	306.289	328.548	391.593	340.303
acyl-PG 46:3	acyl-PG 16:1_16:1/14:1	427.129	494.397	443.567	553.788	574.722	417.145	413.363	443.212	278.261	278.066	299.878	325.63	394.375	442.009	365.279	463.629	616.623	541.186	578.737	542.129	437.466	447.059	346.075	386.664	286.835	262.036	261.779	243.146	548.373	548.238	682.453	564.767	420.47	447.725	434.988	528.059	411.124	377.833	301.938	388.126	224.954	237.605	203.661	217.299	529.429	584.102	501.164	483.714
acyl-PG 48:3	acyl-PG 16:1_18:1/14:1+ acyl-PG 16:1_16:1/16:1	4258.12	5116.35	4737.45	5590.89	11089.1	7573.71	7890.15	8078.5	4165.67	4643.37	4393.16	5325.27	7088.73	8927.32	6809.91	8844.63	5387.23	4841.29	4918.08	4837.17	6732.16	6837.32	6544.73	6508.07	4221.96	4330.35	3898.34	3623.63	8526.93	8815.33	10638.7	9031.16	4670.57	4176.95	4544.33	4689.21	7367.68	6621.36	5912.04	6827.1	3656.33	3476.75	3932.9	3789.12	8699.15	10184	9703.66	8455.24
acyl-PG 50:3	acyl-PG 16:1_18:1/16:1	8836.03	9593.71	10642.3	12045.7	24959.9	15718	18767.8	18814.3	9372.18	9874.42	10038.3	11607.7	15895.1	19399.2	17655.2	22115.5	9994.76	10160.9	10600	9925.42	14831.6	16510.1	14388.1	16283.9	8805.67	9524.53	9320.45	8416.9	19966.9	21791.2	26387.5	23128.3	11326.2	9647.89	11116	11041.5	15286.4	14949.2	16103.1	16224.6	9165.87	8185.88	10023	8961.15	21156.4	24928.1	23305.5	20418.6
acyl-PG 52:3	acyl-PG 16:1_18:1/18:1+ acyl-PG 18:1_18:1/16:1	5779.75	6268.52	6738.36	7595.95	22453.7	12563.8	16641.5	16683.2	8505.62	7817.16	9976.52	10716.9	14355.4	17649.2	16458.2	20214.6	5767.65	5901.23	6207.3	5791.41	11295.7	13023.7	11919.1	13894.4	7713.09	9080.33	8309.24	8033.8	18414.6	19060.2	24870	22244.5	6228.61	5515.8	6816.79	7287.1	13474.4	11531.2	13286.6	13202.3	7968.47	6916.41	9514.9	9191.74	19320.6	21879.7	21400.2	18944.9
acyl-PG 54:3	acyl-PG 18:1_18:1/18:1	1130.5	1122.23	1374.92	1668.74	5965.54	3730.52	4798.28	5236.93	2757.75	2780.21	3215.43	3721.64	4808.04	5347.32	5456.55	6271.07	1155.37	1146.03	1312.41	1109.56	3230.64	3841.9	3807.1	4349.76	2491.66	2983.75	2924.38	3081.22	6351.7	6860.63	9484.5	7606.25	1286.78	1089.29	1312.86	1438.06	4036.21	3346.69	3684.17	4226.4	2612.05	2617.08	3487.57	3409.11	5951.12	6992.45	7603.39	6953.14
2-Lyso-PG 16:0	PG 0:0/16:0	114.599	89.1461	105.172	144.219	332.672	210.66	271.468	330.266	540.718	519.708	626.795	606.841	257.181	183.125	271.816	216.438	160.189	186.964	195.055	148.916	295.873	284.757	271.976	279.167	509.621	610.088	477.482	451.663	255.793	268.069	344	288.677	140.325	97.7875	163.568	137.907	255.028	228.796	299.641	248.94	521.048	487.773	623.783	450.668	201.591	228.268	278.302	231.94
2-Lyso-PG 18:0	PG 0:0/18:0	4.85709	6.15861	5.54148	4.48922	14.2007	12.9317	15.705	13.1296	19.2913	16.6885	15.4497	20.7337	16.7981	10.8508	13.2671	11.3249	7.88019	9.08382	8.35771	6.37105	11.8875	13.1555	11.9886	14.8131	24.3106	23.8493	14.2357	16.078	14.4373	17.4672	15.0378	13.5712	7.8524	6.21576	5.83905	5.19019	14.2803	9.8992	9.96799	9.63925	17.8793	15.1638	15.6337	8.96511	14.2142	13.8475	10.2525	11.4001
2-Lyso-PG 18:1	PG 0:0/18:1	353.39	367.87	393.936	556.032	1239.61	495.627	728.246	720.174	339.293	278.54	397.744	446.014	498.052	404.129	701.626	658.2	368.572	647.104	488.751	439.347	553.654	546.695	675.998	676.264	280.23	315.487	343.401	304.019	483.03	501.318	892.81	765.897	405.122	252.477	599.586	422.88	489.639	345.748	636.284	615.879	283.071	249.712	385.374	278.883	408.157	423.204	618.131	493.68
Lyso-PG 16:0	PG 16:0/0:0	20.9708	37.4101	17.0756	24.2233	148.869	34.4118	21.522	330.266	30.4971	4.37973	626.795	27.2112	30.6027	44.8652	44.451	27.5638	34.2431	61.3033	36.0617	31.1062	62.6482	77.1155	50.0174	48.5007	24.5855	28.5622	25.2521	33.746	59.5551	60.3961	64.0201	56.9232	30.6547	27.9362	27.7196	27.9477	55.2479	16.7432	50.9972	55.7461	27.0499	24.6912	41.095	30.4194	42.6467	60.2264	55.3159	49.2006
Lyso-PG 18:1	PG 18:1/0:0	258.8	265.135	250.835	399.689	2862.42	519.054	589.414	639.939	84.1031	76.7921	110.034	104.134	397.322	351.454	540.642	559.206	332.759	1063.72	385.135	336.461	594.944	719.171	488.849	442.882	77.1113	89.835	82.0783	90.5124	400.256	441.395	497.965	500.99	312.422	243.152	423.029	289.692	535.443	398.017	471.799	466.96	80.9821	77.5331	99.7463	82.5007	362.211	432.781	389.522	327.572
PG 30:0	PG 14:0-16:0	13793.1	17219.1	15112.3	18329.1	15904.1	13742.3	14576.9	15184.1	26572.1	25385.3	28654.6	28799.3	13938.2	16956.7	13195.6	16090	27272.4	22972.3	27515	24892.8	17056.6	19729.4	15368.7	17689.1	32981.1	35919.1	28738.3	33348.6	18217	15769.3	20379.7	14985.8	27515	25362.3	25897.9	27420.9	17906	15303.3	13775.9	14871.9	31232.3	32120.3	30456.4	32895	16534.8	17161.7	15359.2	12263.7
PG 32:0	PG 16:0-16:0	8055.26	9762.2	8525.36	10191.4	12729.6	10268.9	10813.3	11657.1	22073.2	20927.6	23736	24167.9	12944.9	14700.9	15793.5	14075.9	15009.4	12240	14925.4	14007.6	14278.5	17598	12955.3	16849	28308.6	31311.4	25663.6	28616.5	19851.2	16949.3	22228.4	17303.9	15363.5	14146.5	14901.5	16055.3	14695.7	12538.4	11615.8	11779.7	25599.4	26595.4	26617.3	27913.4	16214.8	16789.3	15785.7	12881.3
PG 28:1	PG 12:0-16:1/PG 14:0-14:1	106.014	86.2546	117.87	167.335	148.601	132.594	163.377	104.471	60.5421	57.0381	56.5479	64.1978	137.397	149.339	146.886	136.976	169.262	164.663	163.791	159.067	100.019	168.114	93.5423	101.465	72.137	65.0132	61.4378	65.8846	123.259	202.831	200.529	190.085	139.199	140.96	143.552	99.5128	122.994	106.618	78.0235	108.081	58.9113	58.533	56.8924	59.1444	110.013	179.888	158.118	124.837
PG 30:1	PG 14:0-16:1	4851.58	5715.52	5391.92	6159.66	6683.93	4834.38	5196.82	5643.8	7666.56	7413.92	8679.24	9166.4	4527.93	5561.49	4502.97	5286.06	8060.23	7499.68	8969.39	8284.41	5320.95	5425.69	4742.19	5543.51	7637.26	8121.96	6982.09	7327.03	4447.53	4405.75	6283.93	5512.39	8404.08	8234.48	8265.54	9192.62	5925.49	4833.15	4674.38	4891.79	7875.1	8247.09	8077.42	8944.67	5237.49	5771.32	5596.34	4350.16
PG 32:1	PG 16:0-16:1	61216.3	73885.4	70201.5	83262.5	59354.7	58115.9	61089.6	63243.9	110109	108730	121597	127650	60679.4	76134.7	56224.7	69774.2	102907	81510.5	102633	99255.6	73437.1	79426.5	62635.6	73932.4	140313	153250	132364	138214	76802.2	63620.7	81292	65284.4	100102	89124.4	96094.1	104612	78487.6	68025.1	61038.9	63790.6	128834	135850	138909	150534	69704.5	76627.5	67519.6	57769
PG 34:1	PG 16:0-18:1	52267.7	62616.5	57669.3	66841	55679	51772.9	55320.4	60722.6	102312	94213.5	109526	113553	59921.6	70647.3	53680.8	63790.1	70817.7	59849.7	72662.2	68958.6	61370.9	71243.5	53970.9	65226.8	113605	129145	104273	118931	74826.3	65615.9	84432.6	65702.9	72667.1	62916.6	68429	77329.6	65282.2	55079.5	49455	54945.8	112434	112133	116376	116682	63819.2	71661.8	64040.6	50261.3
PG 36:1	PG 18:0-18:1	1317.38	1371.55	1325.56	1392.97	1730.01	1228.85	1210.81	1348.99	1993.79	1810.49	1911.5	1870.23	1422.59	1632.18	1216.78	1442.17	1563.3	1263.53	1593.16	1461.94	1335.34	1540.24	1109.61	1328.11	1985.46	2193.85	1649.4	1907.7	1783.2	1510.35	1861.8	1396.78	1579.32	1279.55	1425.12	1499.24	1455.75	1117.87	1031.35	1089.98	1790.33	1791.06	1625.52	1765.8	1481.83	1503.22	1322.98	1109.56
PG 30:2	PG 14:1_16:1	374.224	508.178	519.511	570.723	1248.18	684.577	842.194	869.731	153.904	151.857	200.035	193.139	715.463	723.298	782.267	816.845	763.131	788.537	737.809	736.474	768.842	953.607	755.305	887.311	117.811	223.38	118.292	196.086	1070.8	1304.27	1289.33	1195.77	584.022	552.084	571.492	454.306	788.438	650.335	601.057	689.315	136.678	132.735	163.85	137.203	995.032	1210.24	951.635	858.932
PG 32:2	PG 16:1-16:1	10365.3	12522.8	11343.4	13773.3	7798.96	6647.98	7013.73	7870.52	11129.6	11389.3	12590.6	14245.5	6138.77	6879.31	5898.8	6615.63	11406.9	10388	12942.6	11318.4	6004.12	5960.37	5854.92	5489.8	9510.91	9295.62	9097.35	8990.11	6310.27	6295.42	7940.8	6714.72	10488.3	11108.4	10821.2	14199.3	7211.82	6320.1	5842.05	6853.63	10554.6	10975.3	11360.2	12693.8	7213.82	8455.08	7663.07	6566.46
PG 34:2	PG 16:1-18:1	25134	31823.3	27885.1	32268.7	25547.9	20243.1	20696.3	23514.1	31541.7	30799.2	34045	35799.2	22241.2	25126.1	20413.4	23418	30353.1	25290.7	32163.9	29187.9	20709.5	21775.9	18994.4	20517.6	30055.5	34303.4	27782.3	29248.5	24875.1	22278.5	28822.9	23856.7	32617.4	31264.8	32609	37465.9	22023.5	19301.6	17913.5	19911.9	30211.5	31561.2	31499.6	33649.7	23785.9	25364.3	22843.2	19703.3
PG 36:2	PG 18:1-18:1	28173.9	36694.5	28467.6	35207.2	32763.1	24459.7	24490.9	25487.3	36837.4	34258.3	37441.3	38503	25181.1	30801.8	23824.4	27617.1	27036.2	24425.3	27810.9	26183.7	21855	25070.7	19273.2	21532.8	32549.3	34264.7	28050.7	29885.4	28449	26930.8	32623.7	26102.7	29410.7	27080.8	28339.5	30465.3	23807.3	20349.6	17799	19369.1	31239	32083.4	30582.6	30623	26065.1	27624.7	24506.5	19341.8
2-Lyso-PE 14:0	PE 0:0/14:0	704.7	769.006	850.591	933.178	2747.92	1211	1768.82	1742.89	433.368	393.595	467.06	539.607	1140.86	794.761	1419.6	1545.8	1086.3	1648.38	1446.9	1305.07	884.571	1725.44	1551.06	2076.15	424.886	521.807	361.246	402.883	1441.66	1632.46	1750.55	1770.98	1292.46	1100.72	1372.45	1141.28	1430.05	1346.26	1489.68	1520.42	429.973	343.441	331.694	257.718	1768.01	1692.17	1635.32	1293.36
2-Lyso-PE 16:0	PE 0:0/16:0	3771.32	3864.51	3870.09	4101.7	4727	4070.03	4639.79	4614.01	9449.54	8934.72	10538.8	11195.7	4513.3	4573.06	4880.68	4845.83	6541.32	6627.68	6928.74	6036.13	6116.43	7575.29	5674.43	7134.49	11324	14534.5	9439.25	11686.3	7182.57	8171.47	7280.83	7770.2	6751.69	5997.52	6332.29	6783.23	6147.14	5912.03	6181.91	5937.27	10912.1	8465.12	11013.4	8171.3	8569.85	8704	8697.95	7359.32
2-Lyso-PE 16:1	PE 0:0/16:1	4733.92	5098.43	7197.17	8449.1	20142.4	5980.36	10924.8	10384.5	2313.07	2175.11	2895.89	3501.9	5741.43	5409.08	10776.2	11010.8	6891.04	15296.8	11545.9	11573.4	7609.74	8481.44	12363.5	15631.7	2420.12	3063.5	3240.65	3182.76	7982.22	8961.32	18402.2	16316.5	8130.44	7533.81	14098.9	12461.5	7442.87	6808.42	16074.4	14758	2387.52	1934.87	4099.72	3107.31	9684.13	9704.48	18639.4	14254.3
2-Lyso-PE 18:0	PE 0:0/18:0	170.844	149.65	169.652	146.531	365.461	339.105	387.754	362.528	224.072	220.997	273.052	300.873	389.474	359.368	440.751	396.871	200.083	193.073	216.587	189.203	348.518	457.181	331.512	413.091	270.254	328.954	221.183	270.221	464.715	537.227	478.33	464.25	178.649	161.093	180.895	171.736	363.227	349.466	328.949	329.052	250.727	173.341	230.096	183.972	495.381	540.416	452.384	401.888
2-Lyso-PE 18:1	PE 0:0/18:1	3365.14	3759.73	4119.45	4710.7	14417.3	7287.02	10743.9	9826.64	2723.58	2570.84	3051.26	3450.06	7696.3	7852.47	10676.9	11237.5	4224.36	6629.45	5953.48	5718.86	7646.49	9211.74	9711.07	13213.5	2660.91	3291.85	2939.59	2933.03	10377	11987.6	15556.6	15270.6	5024.73	4577.92	6695.4	6522.73	8035.11	7715.7	11328.2	11181.8	2823.62	2195.89	3623.67	2561.75	12836.4	12882	17659.7	13508.4
Lyso-PE 14:0	PE 14:0/0:0	662.4	677.048	483.366	132.601	1790.38	1014.61	695.357	813.146	118.308	114.429	9.18571	12.0093	596.719	702.283	583.829	95.6868	120.392	1239.56	844.7	724.731	1013.67	1348.29	470.426	680.026	142.511	156.229	24.0453	70.5846	829.517	934.103	436.254	612.733	893.986	884.936	512.734	561.102	874.2	828.697	248.941	550.92	128.935	6.03478	63.1678	2.15333	1060.46	969.042	407.086	300.548
Lyso-PE 16:0	PE 16:0/0:0	461.203	480.467	377.059	482.746	1246.92	886.419	741.229	734.166	412.852	423.61	411.141	481.034	905.668	1043.44	859.016	868.018	694.351	737.686	693.312	573.704	992.424	1214.72	737.593	835.019	476.222	565.255	552.742	632.832	1205.43	1288.9	993.465	970.834	602.434	560.277	556.806	628.168	972.509	1046.15	804.007	842.24	408.778	402.784	623.508	508.161	1211.03	1314.43	1078.34	915.73
Lyso-PE 16:1	PE 16:1/0:0	6157.33	6324.59	5841.61	7652.23	24194.7	6597.31	6982.4	6885.52	1481.33	1387.77	1656.11	1620.6	5265.49	4949.03	6559.57	7008.88	8267.32	18402.7	8662.3	8088.44	7744.04	8657.08	6385.71	6973.49	1709.54	2041.29	1268.63	1470.43	6476.54	6590.84	7101.4	4687.01	9312.26	8206.93	9273.42	8724.42	7357.7	6529.64	7364.77	6728.65	1591.05	1434.42	1524.57	1389.79	7329.67	7505.75	7271.72	5812.23
Lyso-PE 18:0	PE 18:0/0:0	10.9225	7.88354	7.04499	6.89202	21.9837	18.3002	18.3792	11.9114	6.00248	5.93769	8.29172	5.08167	25.3937	22.8007	23.5025	18.8494	11.323	9.9073	10.602	11.1026	17.9769	27.2134	17.3661	19.0642	2.64433	7.03534	10.6514	10.3035	24.334	26.0537	25.1869	28.7507	7.22501	8.4483	9.06273	9.52935	20.5964	23.0254	17.1323	17.6668	6.4753	3.06742	11.4391	9.74796	24.6616	25.8853	26.8592	18.9305
Lyso-PE 18:1	PE 18:1/0:0	3107.63	3382.8	2688.09	3463	11729.4	5151.21	4413.53	4652.23	895.088	911.813	978.904	1006.63	4412.17	4724.39	4814.22	5111.11	3953.5	5962.79	3557.25	2993.53	4946.65	5897.88	3695.41	4595.76	1084.7	1228.24	743.49	759.062	5785.45	6207.79	5349.67	5052.57	3627.95	3603.49	3317.29	3589.54	4744.85	5138.54	4129.02	4419.02	870.645	881.394	836.511	727.794	5671.55	6197.31	5694.2	4427.87
PE 26:0	PE 12:0-14:0	144.511	197.488	156.873	193.234	79.8661	80.7423	71.0183	77.958	54.2904	46.9003	59.0264	54.2687	68.7543	71.8255	62.9671	52.8844	254.351	204.874	198.035	221.76	81.4068	99.0328	70.9474	80.6184	42.8177	58.1017	40.0145	51.0908	81.3883	79.928	66.9048	61.503	207.573	186.967	155.042	189.538	80.5885	69.8388	57.8012	57.3244	42.2083	42.3968	34.3526	36.2215	98.4203	103.019	57.7544	47.3798
PE 28:0	PE 14:0-14:0	10872.2	11787	11312	11492.5	11279.3	10612.1	9748.27	9799.52	9664.97	8547.14	8836.73	10147.5	9042.55	9343.27	8396.51	6396.31	18568.4	13754.5	14302.9	15710.1	10927.6	11606.4	8220.31	9633.73	7276.33	8981.92	6452.65	7543.76	8124.88	8138	6259.57	6483.28	16116.2	15607.4	12573.2	13614.1	10403	10367.8	7161.05	6861.76	8196.86	7882.81	6477.09	6918.35	10461	10681.7	6523.38	5320.62
PE 30:0	PE 14:0-16:0	127866	146583	139311	144916	112731	113367	109900	106673	178898	167072	145653	172473	111287	114939	99724.4	96012.2	220939	185035	163376	184653	137639	168311	108782	127862	152351	199906	152647	169933	127576	121159	104669	105740	187412	167651	129403	142823	140462	122895	91441	89156.1	176756	161011	132930	155815	143072	132092	86103.5	76742.4
PE 32:0	PE 16:0-16:0	73427.1	77405.8	71017.9	80328.8	81019.4	84500.4	80024.4	89848.7	115521	118705	109142	139348	98399.4	121588	98475.2	91013.8	101475	72939.4	80293.7	79863.3	108431	125661	83880	97294.7	124974	135115	115514	112982	111250	110792	95355.2	96950.3	80169.5	77075.4	56069.4	65663.6	104690	100804	73480.9	72894.2	114767	122954	89914.7	113845	108301	111171	69149.4	74549.8
PE 28:1	PE 12:0-16:1	618.026	929.909	709.999	878.873	369.109	309.399	283.907	296.462	285.287	264.152	248.497	300.341	313.469	308.151	271.664	250.396	981.477	1000.52	936.88	1029.14	369.99	421.645	303.738	339.398	249.834	272.956	243.376	262.101	385.127	396.577	323.266	339.58	876.762	981.041	711.412	913.461	360.747	310.02	266.978	244.532	217.579	252.031	163.505	252.527	488.245	468.711	302.513	255.159
PE 30:1	PE 14:0-16:1	42895.7	47243.5	50310.5	48347.4	41758.6	36587.7	32990.9	35168.6	35636.3	31166.4	29694.5	35206.1	33617.4	31788.4	33288.8	26440.8	62594	56659.9	50377.8	57327	40536.4	42070.9	34033.9	38250.4	24222.6	31537.9	27147.6	25718	30144	34023.1	29498.9	30135.1	56811.7	52946.2	48512.7	49130.3	39157.5	33503.3	31058.8	27465.1	30031.5	27813.1	25451.2	26084.3	40123.6	38550.5	29091.9	25331.5
PE 32:1	PE 16:0-16:1	484591	538162	523645	541761	344712	372384	345166	368343	625366	563741	530966	678295	413114	403638	401366	363045	639855	600201	629567	624160	466770	529538	413707	466720	602448	665313	604265	647125	448552	429345	390570	382998	631307	577929	467236	529289	500949	422946	373654	327556	598851	563780	564743	575085	475554	481222	353375	312161
PE 34:1	PE 16:0-18:1	263003	310780	280092	318044	236811	250130	226630	252502	338405	345658	338947	437843	313489	321372	298294	288088	343666	286785	305656	316026	306423	337899	274007	309204	348428	425733	402986	406061	354054	332422	332459	285907	293574	313091	230108	314041	318564	303634	251222	247779	363887	342987	337732	396777	373587	390943	261214	253283
PE 36:1	PE 18:0-18:1	3525.19	3790.25	4165.04	3836.4	4166.45	3903.84	3915.15	4021	3683	3884.07	3478.99	4372.71	4708.62	5182.09	5035.07	4679.88	3905.72	3131.18	3715.79	4164.43	4600.66	5267.18	3690.25	4707.08	3337.28	3818.7	4036.4	4408.31	5423.13	5041.93	4790.37	5360.94	3190.16	2957.29	3201.52	3313.44	4289.52	4100.84	3650.8	3899.05	3727.47	3373.64	3617.51	3775.94	5770.36	5763.99	4643.59	3761.53
PE 30:2	PE 14:1-16:1	879.119	1117.68	931.783	1073.94	765.43	592.35	584.747	565.709	665.413	551.01	580.001	622.937	523.642	540.753	475.471	417.935	1530.91	1332.72	1141.02	1399.65	586.851	632.756	505.263	556.307	421.831	477.899	421.274	450.735	686.239	649.394	595.668	601.964	1216.39	1268.28	1070.9	1205.28	707.116	643.745	534.614	498.71	490.453	496.515	416.524	494.183	886.438	888.939	616.954	559.07
PE 32:2	PE 16:1-16:1	130016	152386	161443	163178	98699.6	78983.8	84164	85602.5	99640.7	89387.3	84972.8	97150.1	82386.9	78079.5	85724.6	69211.4	160545	137050	137406	149252	91523.2	97519.5	77559.8	85597.7	71465.8	80302.1	70962.3	77683.1	87889.4	95736.9	89797.3	93505.1	141048	139462	127650	134582	97593.2	81965.7	79222.7	72228.9	78445.1	76770.8	69662.6	73753.5	112390	122633	85009.7	78696.6
PE 34:2	PE 16:1-18:1	215511	258460	241296	252778	216160	191096	195866	192023	199099	185943	190957	227318	211989	217406	215343	190306	246362	236954	233175	250799	197861	230160	185089	205262	164654	193182	184586	183121	219275	224044	221306	226438	270449	264309	234884	266190	198853	179241	174047	178346	179713	167592	174092	188014	244722	277129	195650	175798
PE 36:2	PE 18:1-18:1	99687.6	129427	126149	137066	129815	121653	120414	121849	106665	101412	102354	128025	140526	154155	144787	133057	113358	93085.4	112637	113902	123868	124902	111352	116384	90183.4	104370	109150	104683	165049	148053	164354	162427	107653	120383	115918	136367	108256	116469	111251	111099	98741.1	88595	98760	110762	170824	187264	140123	124267
Notes: nM lipids/mg protein
[truncated: 9 more columns]
