# Supplementary material for: CrrAB regulates PagP-mediated glycerophosphoglycerol palmitoylation in the outer membrane of Klebsiella pneumoniae
Source: J Lipid Res. 2022 Jul 13;63(9):100251. doi: 10.1016/j.jlr.2022.100251 (PMC9403492; doi:10.1016/j.jlr.2022.100251)
Supplement: Supplemental table 4 [file mmc4.xlsx]

## Sheet: Supplementary 4-IM
Supplementary File 4. Lipidomic analysis of the inner membrane and outer membrane from Kp ATCC 2146, crrB mutant and pagP knockout strain based on MRM
Sum composition	Molecular lipid information	WT-IM-R1-1	WT-IM-R1-2	WT-IM-R1-3	WT-IM-R1-4	crrB mutant-IM-R1-1	crrB mutant-IM-R1-2	crrB mutant-IM-R1-3	crrB mutant-IM-R1-4	ΔpagP-IM-R1-1	ΔpagP-IM-R1-2	ΔpagP-IM-R1-3	ΔpagP-IM-R1-4	ΔmlaC-IM-R1-1	ΔmlaC-IM-R1-2	ΔmlaC-IM-R1-3	ΔmlaC-IM-R1-4	WT-IM-R2-1	WT-IM-R2-2	WT-IM-R2-3	WT-IM-R2-4	crrB mutant-IM-R2-1	crrB mutant-IM-R2-2	crrB mutant-IM-R2-3	crrB mutant-IM-R2-4	ΔpagP-IM-R2-1	ΔpagP-IM-R2-2	ΔpagP-IM-R2-3	ΔpagP-IM-R2-4	ΔmlaC-IM-R2-1	ΔmlaC-IM-R2-2	ΔmlaC-IM-R2-3	ΔmlaC-IM-R2-4	WT-IM-R3-1	WT-IM-R3-2	WT-IM-R3-3	WT-IM-R3-4	crrB mutant-IM-R3-1	crrB mutant-IM-R3-2	crrB mutant-IM-R3-3	crrB mutant-IM-R3-4	ΔpagP-IM-R3-1	ΔpagP-IM-R3-2	ΔpagP-IM-R3-3	ΔpagP-IM-R3-4	ΔmlaC-IM-R3-1	ΔmlaC-IM-R3-2	ΔmlaC-IM-R3-3	ΔmlaC-IM-R3-4
acyl-PG 42:0	acyl-PG 14:0_16:0/12:0	903.464	960.494	1238.38	1103.77	650.44	780.738	808.241	781.638	688.861	666.035	587.663	605.011	939.924	923.425	907.317	1109.88	1748.66	1651.61	1655.49	1627.34	1130.11	1158.95	1114.39	1118.44	997.147	734.091	822.908	730.598	1057.16	877.501	979.517	818.969	1481.96	1865.19	1424.01	1514.53	1269.26	2186.16	1968.4	1329.92	986.259	1145.34	1079.52	807.225	1595.1	1353.09	1345.74	1240.5
acyl-PG 44:0	acyl-PG 14:0_16:0/14:0+acyl-PG 16:0_16:0/12:0+ acyl-PG 12:0_16:0/16:0	9143.9	8551.52	9085.79	9482.49	8931.01	9322.33	9132.98	9008.78	7795.47	7899.31	7896.89	8177.35	10437.8	10140.1	10655	11545.1	14623.1	13552.7	13950.1	14640.6	14332.9	13840.8	14794.5	14537.5	11085.3	10439.9	11452.3	9833.97	14174.2	14313.1	12852.4	13508.7	12414.3	14170.6	13067.1	12391.9	14739.8	21843.2	19876.4	15166.9	11540.8	11405.2	12433.6	9565.32	16391.4	14227.4	14807.5	12742.4
acyl-PG 46:0	acyl-PG 14:0_16:0/16:0	10963.4	11401.8	13501.1	12994.1	18760.1	19776.9	20008.3	17929.3	19380.8	20238.3	19600	20476.2	25578.7	24754.5	24390.9	28897.6	23545.6	20395.9	22169.5	21573.8	34320.1	37671	38840.6	36682.9	30533.2	27571.4	28943.9	27826.3	42504.6	42127.6	39931.9	41357.5	19506.4	22736	19647.4	19989	32299.5	51174.4	46700.9	35976.3	29327.9	31509	31778	26257.2	45883.6	37331.9	41188.2	37301.9
acyl-PG 48:0	acyl-PG 16:0_16:0/16:0	6802.24	7368.45	8037.16	8306.87	15417.6	17697.9	17808.6	17243.8	19102.8	20508.9	22361.8	21447.3	30167.5	27336.3	29542	34884.4	19602.7	14512.8	15610.5	15179.3	36824.9	37260.4	36627	37085.7	35244.4	33075.1	34435.9	31782.6	54173.3	57816.4	51679.3	51907.5	14391.6	17139.9	15168.4	15544.6	35167.6	55534.6	44231.3	35652.7	36827.6	36506.6	39062.8	32497.6	49914.1	45426.6	47530.9	43819.2
acyl-PG 50:0	acyl-PG 16:0_18:0/16:0	302.889	238.865	308.27	367.028	852.685	843.683	803.145	713.232	862.469	1011.29	889.377	984.527	1543.13	1546.85	1656.74	1692.24	649.578	436.857	611.625	426.43	1472.89	1787.52	1537.78	1804.23	1485.93	1262.08	1690.32	1506.63	2699.83	2632.81	2572.22	2514.49	689.734	707.453	714.517	561.3	1867.35	2632.89	1950.24	1775.12	2044.1	1921.51	2138.88	1505.97	3119.4	2579.66	2321.84	2381.21
acyl-PG 42:1	acyl-PG 14:0_16:1/12:0	14046.8	14777.8	16863.7	16213.6	11570	11582	12564.3	11403.6	11986.5	11383.2	13260.6	13381.8	14114.2	12551.6	12454.8	13501.9	20425.8	17216.4	21150.9	20008	15712.7	15840.5	14977.7	15161.6	14363	14783.1	14698.9	12779.1	17450.5	17423.4	17151.6	16798.6	17173.5	13727	11665.7	13606.6	8813.3	12341.6	10700.7	8199.37	10207.4	8329.66	9077.72	7532.06	13956.9	10979	9259.34	8310.13
acyl-PG 44:1	acyl-PG 16:0_16:1/12:0	5884.83	5958.48	6350.2	6820.87	3504.44	3249.35	3135.71	3390.89	2427.55	2248.88	2382.66	2476.88	4450.94	3932.33	3803.2	4647.27	10881.5	10079.5	10358.2	9759.66	5610.29	5915.04	5868.5	5719.95	3767.5	3253.7	3659.17	3310.96	5658.49	5806.09	5545.03	5814.53	9516.06	12647.7	9575.2	11144.7	5113.37	9514.42	7984.74	5771.54	3695.79	4326.24	3931.8	3437.25	7094.08	5689.76	6317.8	5424.75
acyl-PG 46:1	acyl-PG 16:0_16:1/14:0+acyl-PG 16:0_18:1/12:0+14:0_16:1/16:0+14:0_16:0/16:1	45163.6	44864	50793.2	52417.5	34487.3	33279	34469.4	35188.9	24286.7	24633.3	24746.4	24704.2	39387.1	36599.2	38098.6	45875.4	90903.5	77811.7	81096.5	79934.8	66619.3	63780	64754.8	65017.2	40489.6	35880.2	38411.8	35771.8	71955.2	75241.9	68509.6	74149.4	76922.4	94377.8	80810.5	77651.7	54814.6	90473.1	85273.5	61508.9	36372	36798.8	39279.1	28077.2	72366.3	62152.5	66609.4	58494.5
acyl-PG 48:1	acyl-PG 16:0_16:1/16:0	71719.3	70379	88544.5	83569.8	92263.3	96519.7	97760.3	96614.4	76105.4	79525.1	86415.9	81742.4	143841	139950	137666	163774	184214	149817	158948	162900	210488	212987	210158	207647	137701	125442	137241	127649	283587	301503	273551	282352	139310	174518	152973	143938	187619	299730	263618	202470	142767	140462	149607	119920	282252	251915	270879	229510
acyl-PG 50:1	acyl-PG 16:0_18:1/16:0	46595	44758.9	56711.4	53339.2	103974	103554	111454	112410	100111	103105	105226	106219	190575	177389	185155	222581	118954	96021.4	104737	99788.4	227909	237413	228213	244258	196406	170469	187009	168501	370166	369367	345651	361384	105118	135343	106725	112790	250620	384723	329322	253589	199154	201529	218142	185643	391908	346054	367212	330377
acyl-PG 52:1	acyl-PG 18:0_18:1/16:0	1585.2	1420.8	1698.26	1541.55	3449.65	3343.72	4145.03	3547.3	2973.03	3155.76	3296.27	3015.39	6859.35	6820.8	6743.66	8336.59	3319.01	3063.65	3148.49	3064.19	7251.89	9513.21	7772.07	7298.65	5486.73	5603.19	5389.15	5256.8	12948.8	14563.8	12986.7	13190.1	3889.34	5204.86	4541.66	3965.11	11928.3	19529.8	14370.1	11032.4	7807	7492.07	8645.31	7570.4	15895	15858.8	16246.2	15100.9
acyl-PG 44:2	acyl-PG 14:0-14:1-16:1+acyl-PG 12:0-16:1-16:1+acyl-PG 12:0-14:1-18:1	1493.68	1393.32	1823.47	1718.23	409.942	434.927	658.938	488.529	298.329	410.815	397.088	492.228	679.135	574.192	662.639	636.56	2487.75	2426.65	2373.91	2149.26	1365.6	1298.01	1087.63	1350.37	661.473	457.566	644.988	730.601	1038.19	1253.56	1056.17	1113.96	3229.03	3666.1	2934.37	2777.53	1127.36	2036.18	1660.31	1451.75	812.197	822.185	707.771	481.504	1678.02	1393.8	1521.4	1153.34
acyl-PG 46:2	acyl-PG 16:1_18:1/12:0+acyl-PG 14:0_18:1/14:1+ acyl-PG 14:0_16:1/16:1	28313.7	28607.3	31570.7	31714	12774.6	5438.81	14141.2	13137.7	9436.34	9658.67	10049.4	10235.7	16360.9	7595.29	15294.8	6630.88	61900.7	54645.2	58711.4	56122.9	25147.8	26324.9	26004.2	25483.7	16592.4	14860.8	14796.7	14002.4	31575	28940.8	27529	27750.6	53663.2	65701.1	52540.2	51914.1	20978	37630.1	30906.5	22522.5	14315.5	16017.6	4404.07	11844	31862.1	25165.8	27746	23548.6
acyl-PG 48:2	acyl-PG 16:0_16:1/16:1	236914	238049	279689	269103	126080	122808	126894	132823	63813.8	63374	66237	67154.2	162914	158368	164688	194163	481967	437246	454018	453746	262193	256514	261972	264471	107447	103715	114032	108364	321530	308535	282735	311864	399437	486694	443205	404664	202030	343497	325965	227234	104000	112686	117982	90615.2	302219	250932	293110	250513
acyl-PG 50:2	acyl-PG 16:0_18:1/16:1+ acyl-PG 16:1_18:1/16:0+ acyl-PG 16:0_16:1/18:1	147259	141818	172940	169741	127868	133395	143837	139794	68018.2	73685.5	74419	74006.5	201091	206892	202815	247119	318661	282065	286555	292836	272415	302237	274816	284032	133607	122206	135258	122072	382695	365129	367606	366120	305150	368966	330057	315029	273153	431212	384112	287952	128193	142704	146178	122267	405171	345558	392830	328496
acyl-PG 52:2	acyl-PG 16:0_18:1/18:1+ acyl-PG 18:1_18:1/16:0	85464.9	78602.3	106476	101315	142714	146317	169245	164606	86357.9	91709.3	93824	93466.4	263714	264437	279236	335841	233254	195017	206623	191048	324338	329975	318384	316463	200298	178167	187551	172531	522972	476844	450978	485202	248397	299052	253500	266200	387652	660979	540516	404904	199600	227770	234870	199326	608690	512246	564127	551414
acyl-PG 54:2	acyl-PG 18:1_18:1/18:0	1331.82	1273.97	1776.58	1495.3	2487.26	2567.8	2620.7	2733.63	1540.53	1643.36	1731.28	1456.3	5065.01	5210.76	4664.9	6522.38	3091.38	2519.99	2598.31	2297.88	4568.49	6265.58	5552.1	4880.74	4073.3	3384.5	3761.92	3704.09	7968.88	8337.04	7800.92	7831.65	3829.49	5649.18	4784.77	4309.95	10170.5	15723	12761.4	9578.57	5705.2	6324.5	5852.45	4948.48	14590.8	13534.7	12743.4	12228.1
acyl-PG 46:3	acyl-PG 16:1_16:1/14:1	1279.5	1229.16	1246.19	1158.17	404.526	434.924	432.412	420.106	287.484	379.199	397.045	307.647	510.724	486.273	417.962	598.441	3432.62	3180.84	3516.06	2996.72	1287.13	983.78	1184.08	1184.27	673.8	633.493	617.141	478.679	1585.69	1493.44	1420.02	1569.22	2941.88	4014.18	3345.04	3011.52	974.512	1196.33	1249.76	837.133	582.314	614.542	697.553	472.076	1523.98	1212.72	1339.65	1189.15
acyl-PG 48:3	acyl-PG 16:1_18:1/14:1+ acyl-PG 16:1_16:1/16:1	26044	26149	30621.9	28387.7	8973.53	9410.17	9438.36	9075.56	5751.22	5348.96	5480.82	5572.28	11802.1	12121.7	11837.5	13789	93242	81893.9	83988.7	80163.8	26308.1	26457.5	27502.9	28291.7	10277.7	9920.04	11049.6	9976.12	38260.6	36975.8	35657.2	36867.2	75339.7	90894.2	75515.9	71824.8	20571.9	34021.1	27910.8	21707.5	10153	11001.4	11680	8973.08	36018.7	29641.1	31948.3	28220.3
acyl-PG 50:3	acyl-PG 16:1_18:1/16:1	104812	101147	119865	113689	46010.4	45533	49154.6	47896.8	22354.7	23389.9	23623.6	22672.8	66436.5	64264	66846.4	76657.4	268329	238663	255271	239873	115108	111099	120323	119629	45486.3	38665.3	43480.3	39353.1	142563	154179	146069	151119	252392	321493	282079	270065	95300.4	169220	156319	113956	45421.9	46821.1	51138.6	38616.5	155286	135856	142977	131675
acyl-PG 52:3	acyl-PG 16:1_18:1/18:1+ acyl-PG 18:1_18:1/16:1	79404.9	73779.9	89935.1	89787.1	60072.1	64897.1	67035.4	64714	29775.9	31243.1	31598.1	31281	95759.8	90653.9	96691.9	121117	217176	189645	201679	196113	149860	151395	146899	154044	59779	55627.1	60824.7	56624.7	198585	205772	202747	204988	245786	303062	255679	251199	166083	269410	236406	186987	68593.5	78440.9	81116.2	63470.2	255657	229914	239053	200394
acyl-PG 54:3	acyl-PG 18:1_18:1/18:1	22332.3	21474.6	26985.8	25890.7	31903.7	32173.4	37804	34356.9	18754.2	20138.1	19604	19782.2	57867	60860.7	62844.3	74519.4	66786.2	56594	61835.7	56798.7	73307.7	80719	75669.5	79876.2	40097.9	36465.2	39754.7	36118.3	118981	118570	107158	116161	82991.7	114847	94875.4	95214.8	124776	201411	168326	119376	57322.7	60808.9	61943.9	49845.5	177285	166020	160553	161292
2-Lyso-PG 16:0	PG 0:0/16:0	78.5571	50.5619	42.2359	21.9888	28.8157	68.6558	62.8296	55.2633	123.783	86.4444	100.339	75.7984	66.5357	58.9064	144.478	48.9858	148.49	96.891	152.139	90.2588	213.634	191.867	172.402	140.91	27.332	19.075	42.9163	71.9552	361.211	246.663	264.756	289.949	244.12	280.557	375.891	304.141	213.926	125.199	162.334	147.791	173.767	310.515	304.654	387.68	323.152	213.218	184.896	199.469
2-Lyso-PG 18:1	PG 0:0/18:1	144.451	101.122	62.116	68.3969	122.451	87.3877	95.4954	97.9633	80.9434	84.0376	134.597	120.25	166.329	165.987	127.043	144.517	1783.67	1690.94	1527.56	1349.57	1707.63	1733.31	1423.96	1307.95	94.1309	63.5739	60.0775	152.906	3198.83	3502.65	3264.54	2465.23	2091.13	2239.53	2562.3	2517.41	1900.9	1001.72	1259.45	1192.92	282.373	412.256	256.864	265.661	2073.32	2656.63	2420.21	2097.11
Lyso-PG 18:1	PG 18:1/0:0	27.8752	9.19463	7.45359	26.8697	38.4166	4.99373	17.5975	45.2177	7.14259	55.2271	41.609	47.0505	7.1275	131.194	14.9486	9.79519	303.161	414.987	228.176	290.021	846.866	883.883	446.938	1049.81	45.5486	15.8929	8.58635	50.9598	1851.97	1667.44	1587.13	1194.03	513.348	365.742	341.255	267.418	467.554	93.8823	93.4748	290.324	103.151	96.357	83.6308	193.838	1004.27	977.61	422.931	2097.11
PG 30:0	PG 14:0-16:0	117185	115284	124045	127355	142437	140166	141329	138089	202094	184839	209266	203612	121747	117336	110662	128935	123280	117991	124378	124922	153483	159950	156012	159698	235931	229403	256515	241482	126423	128308	125591	130432	107775	102887	105751	118056	130017	127092	135791	139511	151161	188051	162158	186452	83993.7	92287	99170.2	97207.9
PG 32:0	PG 16:0-16:0	74017.6	74900.8	84446.9	84782.3	139283	141106	144252	141625	191681	182494	194082	196131	156547	148519	147162	171366	93738.2	90851.4	97586.8	95575.2	174076	194256	183116	186600	270399	246622	281458	255154	197386	199438	189640	199519	106651	108908	102178	101732	160191	168432	162617	157037	235991	236729	208388	231593	143202	152532	160483	154387
PG 28:1	PG 12:0-16:1/PG 14:0-14:1	522.213	472.773	506.833	483.936	453.674	303.898	329.492	312.651	699.798	656.367	677.659	758.857	472.711	470.735	433.265	440.706	828.218	697.845	987.646	771.48	371.48	391.497	385.746	342.887	641.708	703.923	922.929	665.143	497.051	490.501	437.752	584.107	742.238	599.248	537.153	663.665	363.236	386.55	489.021	368.221	611.355	897.812	707.768	873.308	326.135	393.696	478.883	379.293
PG 30:1	PG 14:0-16:1	31558.4	29667.4	34538.8	33258.6	20756.6	19117.5	20452.1	19559.3	35842.3	33067.4	35691.7	34787.6	17453.9	15697.3	16309.8	17866.6	40500.5	37471.4	43191.7	42693.7	23745.6	24560.1	24134.8	25015.8	39042	38955.8	44759.2	39643.7	20953.7	21199.2	20230	21043.9	37354.7	31151.1	37421.7	40401.3	22689.2	20977.7	24385.6	23626.2	22971.6	34051	31172.8	34856.9	13494.9	16647.8	18793.4	17334.5
PG 32:1	PG 16:0-16:1	582892	532491	599752	646006	543794	495199	538773	509288	821974	768241	806369	810095	484527	471753	475233	535880	580639	554229	610528	618524	566762	601078	589783	595019	978550	964353	1.10375e+06	985310	506675	514536	495528	526434	638269	615977	624460	693275	513287	520791	519439	547257	788962	854244	742631	859949	356226	402267	430036	424341
PG 34:1	PG 16:0-18:1	449245	451395	485511	483160	700100	703767	702041	715320	1.05136e+06	976740	1.09375e+06	1.06705e+06	795811	749343	743602	808531	456384	457029	465762	473676	751171	749698	769250	785529	1.43236e+06	1.33069e+06	1.45717e+06	1.33973e+06	786645	815384	737218	787113	572113	577411	572177	530361	728906	728556	764430	739889	1.26606e+06	1.25853e+06	1.15634e+06	1.21808e+06	595852	671878	690256	643377
PG 36:1	PG 18:0-18:1	9623.17	9508.05	10370.5	10641.6	16170.8	15457	16047.8	15171.7	20238.5	20525.2	22255.6	20870.7	16982.5	17369.5	16933.5	19302.7	9042.79	8250.62	8421.6	9240.68	15711.9	15204.2	15514.4	15268.1	25981.6	24425.1	27232.2	24572.5	18743.4	18654.8	18367.5	19326.9	11433.6	12116.6	11633.1	11461.7	19625.8	24753	22825	17922.6	28106.1	28295.7	25096.3	22169.9	20090.5	18422.5	17326.5	15102.4
PG 30:2	PG 14:1_16:1	2191.08	2015.77	2558.05	2746.25	699.651	652.352	694.994	390.782	254.921	182.291	227.658	346.093	396.63	403.519	366.98	342.76	7040.09	6581.65	7488.83	7340.03	3118.6	3137.36	2901.71	2772.54	464.03	507.829	517.045	332.557	4090.67	4399.29	3929.74	4365.02	6199.92	4988.8	6047.65	6422.09	1812	2612.9	2892.49	2522.22	227.592	423.684	432.804	382.368	2390.06	2941.75	3467.78	3460.49
PG 32:2	PG 16:1-16:1	54419.3	51240.5	56530.3	58294.2	29060.6	27267.7	27679.7	26634.3	39248.9	36952.7	39384.1	38554.5	24947.7	21984.4	22303.4	24269.7	68213.7	66626.3	73411.5	74216	33320.1	33491.3	34254.9	34790.5	58176.1	55134.4	63104.4	57896.9	28860.2	29348.2	28319.8	29761.7	78768.6	70381.1	83479	89171.5	30594.7	30008.3	32278	31282.9	36990.6	56654.6	49160.5	54439.7	20326.6	25360.2	26732.8	24032.6
PG 34:2	PG 16:1-18:1	197961	192086	199412	205774	150909	138771	147256	142034	212349	198428	216406	215764	135566	133529	131092	147501	244604	242022	253560	251511	168940	185701	181346	185534	288714	265796	303924	276061	164679	163982	158294	161620	309846	318234	321759	342476	177049	190637	175618	198351	235586	271711	231557	261132	136398	147952	159070	150379
PG 36:2	PG 18:1-18:1	186149	179090	190549	195794	236885	221509	234882	228244	337160	313689	324082	322412	257250	228095	231866	258331	243496	221889	236563	232837	251468	261833	252079	258780	435531	406537	455113	414953	264209	260886	241961	263665	294370	301494	290893	289699	282966	289314	288422	285835	405421	427783	387185	393123	212781	246361	226077	239735
2-Lyso-PE 14:0	PE 0:0/14:0	17.7436	16.0871	24.8531	24.4276	16.8081	24.9636	25.1325	17.5785	11.9022	7.20424	14.683	10.4561	19.0088	24.0972	7.47348	19.5953	600.146	700.835	427.483	485.314	247.191	116.372	156.439	140.908	6.07355	9.53534	11.4427	8.99719	722.419	380.916	354.535	484.658	100.165	190.378	242.326	304.166	158.917	130.904	98.3794	100.275	21.7196	37.4854	29.8647	21.5407	467.315	630.55	522.335	445.163
2-Lyso-PE 16:0	PE 0:0/16:0	767.971	657.414	817.574	708.484	660.383	928.919	892.24	967.153	861.838	948.57	932.618	1100.66	936.283	838.155	982.768	1038.6	4082.04	3970.86	3743.88	4070.83	3138.21	3118.17	3199.9	3281.78	839.75	902.879	881.319	1016.47	8899.16	7893.24	7897.66	7520.18	3203.07	3016.49	3329.23	3411.97	3099.22	2646.74	2081.18	2602.53	3405.29	3925.33	3686.34	4710.77	8879.3	9385.91	9220.53	8714.37
2-Lyso-PE 16:1	PE 0:0/16:1	310.418	220.618	257.175	256.495	169.266	197.25	231.205	232.356	107.129	158.463	181.102	201.301	330.285	318.629	283.966	311.031	12055.2	11043.4	10248	9566.26	3673.63	3799.16	3237.91	3926.53	118.429	73.1071	177.386	230.845	9004.57	8026.22	7866.08	7490.68	13300.7	14600.3	10473.5	17015.3	7891.55	4456.72	4526.68	4872.75	982.772	1215.27	633.126	1794.84	17802.8	19242.3	17710.7	16756
2-Lyso-PE 18:0	PE 0:0/18:0	43.0717	29.8798	37.2746	41.5322	43.2171	39.9465	#VALUE!	32.6578	26.189	21.6127	24.476	49.6654	26.1347	32.1253	37.3691	29.3889	250.582	171.165	203.845	130.205	176.996	220.182	225.054	219.819	39.4791	9.53748	48.6367	35.9726	507.176	555.806	575.98	508.882	206.586	145.268	217.605	204.516	183.369	182.098	211.552	174.174	146.605	182.032	203.085	129.23	377.846	598.875	457.603	632.473
2-Lyso-PE 18:1	PE 0:0/18:1	472.638	420.582	521.804	466.615	312.145	509.368	448.585	482.309	321.376	346.964	345.093	321.524	705.813	688.211	722.416	678.542	10624.7	10932.7	10639	9696.39	4931.55	4600.98	4917.4	4984.52	229.275	236.81	268.954	272.814	14059.6	15077.8	13803.1	12970.4	9779.3	8863.02	10829.4	10810	5508.53	5266.04	5135.29	5634.12	1634.52	2098.95	1442.64	2656.78	25709.1	30078.2	26926.3	26637.7
Lyso-PE 14:0	PE 14:0/0:0	17.7436	6.89558	9.93756	12.2154	14.4079	24.9636	5.02616	5.02193	11.9022	7.20262	7.34149	10.4561	7.13071	18.7439	4.98176	19.5953	49.4967	29.0699	12.1682	71.0162	79.3451	44.0321	47.8904	36.6353	6.07355	9.53534	11.4427	8.99719	40.1403	256.014	219.849	117.981	87.6411	45.093	19.7832	47.1931	79.4524	22.7604	14.7567	42.2226	21.7196	32.1226	29.8647	14.3637	139.19	186.001	27.7437	87.5702
Lyso-PE 16:0	PE 16:0/0:0	40.5503	34.4686	14.9105	24.4358	21.6118	87.3894	62.8296	59.0264	11.907	50.4232	56.287	62.7346	128.297	72.2879	104.615	83.2665	287.699	264.827	237.313	316.625	219.743	176.141	181.972	191.625	33.4056	9.53534	14.3067	35.9685	653.072	515.149	613.125	565.729	266.042	305.598	365.959	272.675	299.48	358.538	216.46	311.395	249.76	283.751	191.155	567.164	1098.79	1077.48	878.262	980.481
Lyso-PE 16:1	PE 16:1/0:0	245.829	190.754	228.606	256.495	169.266	159.798	231.205	232.356	107.129	158.463	146.841	201.301	330.285	310.601	281.464	246.147	5056.63	5757.94	4293.89	3040.17	3562.51	3799.16	1424.03	3517.09	118.429	73.1071	177.386	230.845	9004.57	8026.22	7861.46	5458.4	156.505	3634.16	2873.73	3158.55	1847.86	1570.75	1116.77	1707.53	711.321	1054.67	579.44	1263.52	4576.82	4086.87	3183.16	4148.32
Lyso-PE 18:0	PE 18:0/0:0	7.60169	4.59654	37.2746	7.32794	43.2171	39.9465	#VALUE!	5.02363	4.76119	21.6127	24.476	5.22803	26.1347	32.1253	37.3691	9.79849	9.27959	12.9207	9.12875	8.87677	6.10141	220.182	12.7721	8.454	39.4791	9.53748	8.58442	35.9726	18.244	37.4649	27.8629	5.68535	6.25782	145.268	9.8916	204.516	18.3295	28.4495	211.552	174.174	146.605	182.032	203.085	21.5359	34.8018	49.8978	18.4927	48.6538
Lyso-PE 18:1	PE 18:1/0:0	276.247	179.27	188.845	200.31	288.095	299.619	376.961	331.561	161.877	283.348	190.895	261.396	613.093	464.591	490.72	537.608	2241.77	1871.99	1603.72	1579.01	2052.71	2375.34	1578.97	2122.58	173.089	146.238	123.042	212.861	5058.42	5121.75	5050.16	3957.26	2106.05	2324.89	2394.21	2674.79	2059.93	2504.44	1948.34	2449.6	814.469	947.667	872.156	1313.85	5894.47	5331.17	4198.34	6858.72
PE 26:0	PE 12:0-14:0	454.166	377.248	394.692	413.776	439.344	502.859	376.362	452.736	278.015	304.798	291.299	299.509	606.932	506.068	501.258	457.066	500.389	590.241	457.508	445.185	594.014	564.177	585.2	602.898	360.325	357.301	405.644	335.33	519.485	499.486	419.499	510.573	474.681	313.312	469.469	405.457	505.14	248.364	359.368	468.61	295.272	351.387	331.104	536.641	229.313	335.309	420.293	380.443
PE 28:0	PE 14:0-14:0	34065.1	28394.3	30376.5	29258.8	30423.9	29851.5	28476	32450.8	29113	28073.5	27398.5	28983.9	23273	20040.7	21200.4	21228.6	41912.9	44228	44142.3	38419.7	43344.8	40590	36286.4	38410.3	37701.4	37239.1	37684.9	34592.2	31842.8	31983.6	28051	30247.8	33494.3	25228.4	28988.7	29536.4	34631.7	19892.3	23828.4	32422.2	28898.8	23941.1	22502.7	33698.9	15451.5	16755.6	19427.9	19821.8
PE 30:0	PE 14:0-16:0	620052	501787	560639	543772	858371	793383	804485	911710	901909	922832	878309	888940	832717	750353	776915	750831	649133	682273	648721	596126	1.05222e+06	923180	874340	898404	1.16869e+06	1.17487e+06	1.16176e+06	1.08246e+06	989688	945134	878363	914313	522038	396359	433652	446044	696682	501181	579343	648798	779103	655967	693875	866478	486847	450309	522963	494527
PE 32:0	PE 16:0-16:0	422625	374749	387668	399754	719626	713680	667354	819432	713423	738065	737388	761239	902772	793227	797630	773513	471321	462299	493936	466901	1.03145e+06	927385	884396	942837	1.12603e+06	1.12449e+06	1.17929e+06	1.1033e+06	1.09501e+06	1.16842e+06	1.05189e+06	1.15216e+06	416626	402025	374403	377482	672579	606563	628619	644943	831365	671889	697034	797470	567245	530768	612151	572075
PE 28:1	PE 12:0-16:1	3771.06	2969.47	3341.29	3159.86	1689.45	1818.6	1560.61	1894.2	1213.62	1289.59	1157.96	1280.25	2740.47	2452.18	2521.45	2521.44	3733.84	3772.66	3915.79	3925.39	2624.18	2600.67	2559.55	2453.79	1752.91	1485.82	1655.8	1548.39	2586.74	2470.32	2049.02	2275.03	3182.35	2675.8	3295.52	3403.15	1996.51	1275.22	1535.06	1935.06	1188.58	1202.4	1018.59	1719.71	1066.65	1293.29	1591.7	1538.15
PE 30:1	PE 14:0-16:1	223554	177643	203272	191725	109605	109781	104388	126827	110968	109705	115742	112803	95038	86641.1	85411.7	83857.1	229054	257802	246694	225446	158342	145283	135320	143562	135298	128452	135701	126809	131372	123501	112923	122163	204039	161418	184263	177980	116880	66994.5	80622.1	103914	91269.8	76406.9	75893.5	107313	49933.1	58605.8	68668.6	71147.8
PE 32:1	PE 16:0-16:1	3.3206e+06	2.77731e+06	3.30942e+06	3.15861e+06	2.74235e+06	2.68425e+06	2.58596e+06	2.91141e+06	3.09942e+06	3.22413e+06	2.94122e+06	3.23632e+06	3.0589e+06	2.72667e+06	2.83895e+06	2.66051e+06	3.24327e+06	3.43439e+06	3.31001e+06	3.20596e+06	3.28826e+06	2.97634e+06	3.06952e+06	3.04234e+06	3.83462e+06	3.82428e+06	3.74767e+06	3.50464e+06	3.17228e+06	3.06719e+06	2.75422e+06	2.8867e+06	2.99701e+06	2.38397e+06	2.49996e+06	2.46178e+06	2.25943e+06	1.79568e+06	2.00794e+06	2.05925e+06	2.74445e+06	2.29764e+06	2.4339e+06	2.89448e+06	1.68146e+06	1.58217e+06	1.74299e+06	1.68856e+06
PE 34:1	PE 16:0-18:1	1.61802e+06	1.28433e+06	1.48998e+06	1.50149e+06	2.30415e+06	2.2825e+06	2.23857e+06	2.59802e+06	2.38552e+06	2.52601e+06	2.55943e+06	2.40823e+06	2.9209e+06	2.65504e+06	2.70035e+06	2.75237e+06	1.74571e+06	1.68182e+06	1.72679e+06	1.68908e+06	2.92375e+06	2.71812e+06	2.63177e+06	2.70974e+06	3.34597e+06	3.1498e+06	3.44274e+06	3.26428e+06	3.2982e+06	3.32481e+06	3.16758e+06	3.19848e+06	1.73161e+06	1.72088e+06	1.67761e+06	1.56746e+06	2.26712e+06	2.05466e+06	2.16853e+06	2.16248e+06	2.62399e+06	2.33021e+06	2.3246e+06	2.68958e+06	2.03837e+06	1.86873e+06	2.18187e+06	2.06097e+06
PE 36:1	PE 18:0-18:1	24756.7	20841.8	25201.8	23108	37656.7	34125.1	36243.9	43421.9	35471.1	37036.4	36203.6	36689.2	50651.2	43450	46463	51198.1	26150.6	24673.5	26139.7	25375.6	46241.9	42446	42610.5	44201.1	49359.1	48028.5	48541.6	49577.8	65801.4	62215.7	62190.3	66386.5	31804.5	32991.4	34812.8	28693	56911.3	51843	58805.1	56493.4	50002.5	50693.1	51369.9	55221.3	48253.8	48876.1	55782.4	54183.7
PE 30:2	PE 14:1-16:1	3764.64	3050.87	3547.31	3440.97	1646.86	1715.27	1643.54	1888.22	1160.09	1185.68	1101.33	1205.81	2348.34	2168.16	2241.02	2297.43	4805.02	4925.55	4718.74	4838.14	3232.87	3168.74	3008.58	3018.53	1659.68	1639.64	1533.99	1559.5	2920.19	2817.47	2508.54	2805.04	3532.39	2694.18	3102.17	3304.81	2079.25	1134.48	1374.71	2061.66	1182.78	966.149	953.507	1440.36	1197.5	1487.62	1828.31	1839.84
PE 32:2	PE 16:1-16:1	510419	437478	475903	472208	188226	194370	189751	210348	169663	171187	165774	174378	195990	176063	183936	196378	627099	643443	645074	644754	321057	311204	301599	309715	256525	241660	254377	249659	308105	312144	286088	313900	615864	475909	529065	538314	227528	136247	157233	201894	176652	154782	153058	200046	133237	136493	137368	166556
PE 34:2	PE 16:1-18:1	1.33118e+06	1.12275e+06	1.24076e+06	1.23516e+06	887722	864794	861516	1.00573e+06	974027	956450	954814	898074	1.07049e+06	975389	1.00046e+06	967893	1.64303e+06	1.58459e+06	1.58335e+06	1.6213e+06	1.32335e+06	1.18939e+06	1.1665e+06	1.21445e+06	1.18999e+06	1.1646e+06	1.19725e+06	1.19905e+06	1.42767e+06	1.39281e+06	1.23368e+06	1.34261e+06	1.73186e+06	1.37689e+06	1.57209e+06	1.37807e+06	947624	758323	935363	903710	946407	862634	864743	973330	861973	819890	899464	855457
PE 36:2	PE 18:1-18:1	585607	499705	563746	543319	668363	702043	648761	771261	690477	747141	662270	671999	922221	794634	885005	859701	818876	777079	775666	768137	966802	876743	907322	897954	931720	894776	990969	927485	1.28606e+06	1.19481e+06	1.09345e+06	1.17753e+06	921839	926226	955131	853040	808257	821090	853848	774876	827785	818746	776111	784380	845611	895775	940326	877255
[truncated: 9 more columns]

## Sheet: Supplementary 4-OM
Supplementary File 4. Lipidomic analysis of the inner membrane and outer membrane from Kp ATCC 2146, crrB mutant and pagP knockout strain based on MRM
Sum composition	Molecular lipid information	WT-OM-R1-1	WT-OM-R1-2	WT-OM-R1-3	WT-OM-R1-4	crrB mutant-OM-R1-1	crrB mutant-OM-R1-2	crrB mutant-OM-R1-3	crrB mutant-OM-R1-4	ΔpagP-OM-R1-1	ΔpagP-OM-R1-2	ΔpagP-OM-R1-3	ΔpagP-OM-R1-4	ΔmlaC-OM-R1-1	ΔmlaC-OM-R1-2	ΔmlaC-OM-R1-3	ΔmlaC-OM-R1-4	WT-OM-R2-1	WT-OM-R2-2	WT-OM-R2-3	WT-OM-R2-4	crrB mutant-OM-R2-1	crrB mutant-OM-R2-2	crrB mutant-OM-R2-3	crrB mutant-OM-R2-4	ΔpagP-OM-R2-1	ΔpagP-OM-R2-2	ΔpagP-OM-R2-3	ΔpagP-OM-R2-4	ΔmlaC-OM-R2-1	ΔmlaC-OM-R2-2	ΔmlaC-OM-R2-3	ΔmlaC-OM-R2-4	WT-OM-R3-1	WT-OM-R3-2	WT-OM-R3-3	WT-OM-R3-4	crrB mutant-OM-R3-1	crrB mutant-OM-R3-2	crrB mutant-OM-R3-3	crrB mutant-OM-R3-4	ΔpagP-OM-R3-1	ΔpagP-OM-R3-2	ΔpagP-OM-R3-3	ΔpagP-OM-R3-4	ΔmlaC-OM-R3-1	ΔmlaC-OM-R3-2	ΔmlaC-OM-R3-3	ΔmlaC-OM-R3-4
acyl-PG 42:0	acyl-PG 14:0_16:0/12:0	1086.74	1037.26	1017.06	1078.62	572.179	602.849	686.82	622.492	637.619	603.692	542.5	655.602	611.611	664.546	665.002	688.228	1213.93	1267.08	1314.85	1307.88	696.038	702.596	686.412	640.89	446.542	488.319	446.597	443.801	385.085	357.301	430.969	387.899	1227.71	1219.5	1229.58	1126.48	1135.36	1207.67	1275.18	1123.51	825.494	752.925	846.543	828.097	857.598	771.123	755.371	765.311
acyl-PG 44:0	acyl-PG 14:0_16:0/14:0+acyl-PG 16:0_16:0/12:0+ acyl-PG 12:0_16:0/16:0	12560.2	10694.7	11081.5	12109.8	9135.09	9529.85	9733.87	9530.84	10182.1	10658.8	9438.61	10148.6	9025.99	9363.51	10110.3	9586.99	12322.8	13875.4	14077.5	14461.9	10708.6	10277.8	10008.2	9484.83	7425.52	7026.65	7466.28	6738.32	6101.03	7114.44	6848.88	6894.94	13729.3	12932.8	13365.1	12859.6	16537.6	16444	17560.1	15071.3	10466.4	10476	9338.61	9220.93	12159.8	12371.3	10519.4	10626.9
acyl-PG 46:0	acyl-PG 14:0_16:0/16:0	39039.7	32515.2	34218.6	37379.3	38397.6	40651.3	43323	40010.3	42073.4	49298	41062.6	41387	37702	40206.1	41745.4	40072.5	33853	36438.1	34267	36561.4	46395.6	38895.6	39064	38320.6	37125.7	31751.4	32599.5	31175	31595.5	33233.6	32422.6	32604.5	34665.9	33401.8	32626.8	28214.1	62073.8	56899.1	61565.8	51899.9	44906.4	43285	39244.7	36717.9	51152.4	53087.1	44720	44021.6
acyl-PG 48:0	acyl-PG 16:0_16:0/16:0	34200.8	31444.1	31895.8	32970.6	55621.4	62402.4	54573.8	56085	77292.9	99994.9	78281.2	87806	64754.4	64313.5	64676.8	65801.6	27628.2	32383.5	28723.2	30309.2	64633	55069.3	55724.7	49821.6	61149.2	56804.4	62272.2	51032	53267.9	55955.8	46307.1	55234	34166.9	32606.6	31780.8	30726.8	84299.1	79838.5	86558.2	70376.6	80570.1	75126.2	73028.8	69256.6	79573.6	82108	64203.6	66242.2
acyl-PG 50:0	acyl-PG 16:0_18:0/16:0	1154.3	983.412	894.494	929.822	2536.03	2713.75	2774.24	2481.99	2776.03	3344.23	2662.27	2777.51	3690.63	3514.45	3443.66	3910.86	945.022	1057.68	899.45	989.603	2646.9	2289.69	2261.33	2207.62	2412.27	1929.31	2212.23	1878.97	2739.38	2625.98	2069.98	2676.38	1272.12	1436.82	1137.55	1097.74	3709.9	3811.33	3915.87	3087.2	3993.87	3188.46	3471.77	2984.75	4634.52	4419.46	3661.4	3760.78
acyl-PG 42:1	acyl-PG 14:0_16:1/12:0	8466.71	8232.66	8637.86	8567.11	6061.44	5823.64	6336.95	6940.17	5104.78	5222.07	5381.93	5233.65	5858.08	6444.07	6366.24	6857.12	9051.03	9441.19	10000.5	9900.72	7373.43	6955.46	6975.41	6968.22	5586.49	5848.22	5808.95	5313.44	6214.57	7527.94	7338.44	7449.84	7254.56	7786.98	7986.2	6625.19	6453.12	6276.19	7346.47	5705.01	3423.04	4005.68	3215.13	3439.99	6528.34	6115.26	5630.52	5928.24
acyl-PG 44:1	acyl-PG 16:0_16:1/12:0	4865.15	4762.79	4393.63	4302.52	2190.82	2745.23	2783.05	2718.71	2085.27	2399.18	2137.34	2235.37	2806.78	2899.98	2904.45	2671.37	5561.16	6299.38	5702.35	6010.63	3705.8	3583.32	3313.14	3481.91	2375.88	2237.33	2526.72	1925.27	2245.98	2561.53	2223.35	2280.89	6442.05	6142.15	6647.41	5489.85	5026.01	5143.3	5073.69	4232.08	3035.58	2886.84	2848.03	2767.27	3778.44	3617.1	3078.26	3542.97
acyl-PG 46:1	acyl-PG 16:0_16:1/14:0+acyl-PG 16:0_18:1/12:0+14:0_16:1/16:0+14:0_16:0/16:1	50448	44861.5	46197.7	46928.4	31249.9	36117.4	35136.3	33641	34339.3	37760.1	32301	37293.1	28927.3	33030.5	32973	33657.4	58391	64452.6	62349.8	65094.6	45838.5	39598.9	40696.3	37940.8	37383.8	35608.3	35756.7	32522.3	33235.2	35424.9	30187.2	34441.1	63271.9	62592.7	63083.6	55682.9	57703.8	50143.8	55775.1	49736.5	41128.8	37115.9	36195.3	35687.5	43979	49223.9	40109	41621.8
acyl-PG 48:1	acyl-PG 16:0_16:1/16:0	197933	176386	175003	195685	167735	188049	175829	170549	205656	234767	200410	208507	189161	191672	191740	185322	221680	222198	227511	229719	235705	210045	194774	193580	193101	184851	190245	168481	201264	213585	198144	211479	229424	221996	217578	195100	278207	260577	286924	240792	242958	209839	206515	187922	286416	287774	240905	243308
acyl-PG 50:1	acyl-PG 16:0_18:1/16:0	184891	162326	155474	173358	257380	280972	251130	260728	259106	306651	246338	296327	327236	310604	352272	349326	188357	206447	192321	197290	326263	298758	274966	266909	276400	227211	243275	197674	335965	335878	316258	349492	241225	221257	205981	200542	422090	423710	443547	355591	320280	286369	281374	261228	452185	460246	401144	385840
acyl-PG 52:1	acyl-PG 18:0_18:1/16:0	5302.39	4438.5	4636.34	4935.6	9028.84	10083.8	9821.53	9976.94	6299.95	7522.64	6072.96	6816.93	12718.4	11873	12459.5	14543.7	5442.7	5919.98	5849.98	6025.66	11918.6	10161.1	9847.9	9459.94	7354.09	5665.15	6469.99	5019.3	12670.2	11684.9	11409.8	12714.8	7784.39	7326.06	7317.68	6534.25	21996.1	20501.5	20575.6	18672.2	10604.6	8599.75	9738.34	8632.36	20800.1	21987.3	18017.4	17833.3
acyl-PG 44:2	acyl-PG 14:0-14:1-16:1+acyl-PG 12:0-16:1-16:1+acyl-PG 12:0-14:1-18:1	951.526	840.263	1064.94	860.706	594.274	600.196	675.024	535.142	239.43	359.507	302.921	295.278	641.77	601.419	716.218	722.6	1522.66	1294.48	1644.89	1494.59	940.344	742.936	898.338	816.288	430.395	463.899	381.187	291.324	640.072	766.744	644.992	699.416	1470.48	1459.49	1561.62	1481.35	1322.8	1056.76	1142.84	814.915	233.737	462.332	446.337	422.424	840.834	820.595	786.19	845.806
acyl-PG 46:2	acyl-PG 16:1_18:1/12:0+acyl-PG 14:0_18:1/14:1+ acyl-PG 14:0_16:1/16:1	18093.1	16133.6	16885.8	17129.4	14123.5	15050	15462.9	14587.7	10902.1	11478.5	10025.3	10483.7	13875.9	13245.3	14230.8	13893.3	26969.7	27715.3	26871	28317.9	21728.6	18873.9	19707.2	18790.2	7048.85	10782.6	11747.5	10099.1	13644.8	16270.3	13656.9	14513.3	28277.6	27010.7	28319.1	24722.8	24101.8	22496.1	25425.8	20932.8	11159.2	11338.3	11169.6	11363.4	19343.8	18925.1	16079.2	17006.8
acyl-PG 48:2	acyl-PG 16:0_16:1/16:1	133719	126446	116348	133585	96449.4	117428	112337	107143	127796	146006	120889	139590	105042	109331	118451	115556	167321	183978	178896	187312	144856	128040	135086	131894	157201	147155	151888	132627	116956	117870	114902	122946	199419	187811	193464	170934	161060	143120	168866	146069	171458	150147	136597	136569	154426	153829	134073	128279
acyl-PG 50:2	acyl-PG 16:0_18:1/16:1+ acyl-PG 16:1_18:1/16:0+ acyl-PG 16:0_16:1/18:1	146939	122979	120536	131402	130833	157234	145800	136376	178180	204924	171501	177734	162667	164907	172630	163696	187241	220354	195239	202024	201052	181811	177850	169453	222739	198050	208508	188887	182280	181719	170640	185020	249136	233915	230441	204274	239430	235292	248274	202013	231396	212192	211776	189408	257375	256684	228277	206637
acyl-PG 52:2	acyl-PG 16:0_18:1/18:1+ acyl-PG 18:1_18:1/16:0	122847	113520	113649	122113	206601	241262	232595	223643	288357	349330	283162	308303	282695	266784	290847	300026	195102	213315	194866	202147	321177	273807	276365	250609	360237	322815	338480	278958	311049	309546	286314	312214	269077	251078	241271	227697	436802	434937	446121	382828	419368	379858	381324	345245	446408	491063	409426	413792
acyl-PG 54:2	acyl-PG 18:1_18:1/18:0	978.529	836.336	912.772	847.45	3276.87	4092.69	3367.24	3161.03	6167.19	7722.14	5865.99	6635.91	5164.39	4321.26	5068.77	5446.31	1453.53	1644.12	1468.88	1628.99	5431.62	5004.14	4535.45	4366.55	7481.68	6754.86	7580.99	6260.85	6071.79	5211.71	4948.67	5415.7	2286.24	2296.38	2271.92	2325	9499.15	9645.91	9471.35	9010.09	11828.3	10431.6	10831.3	10295.9	9996.36	10575.8	8579.66	9419.28
acyl-PG 46:3	acyl-PG 16:1_16:1/14:1	1227.3	1031.97	1242.45	1109.17	901.221	895.167	927.491	854.841	574.12	547.357	536.981	598.688	1029.04	1031.95	967.074	1021.79	2080.65	2157.34	2214.59	2229	1525.71	1421.15	1563.21	1286.06	667.157	615.83	588.866	528.208	1259.51	1214.64	1159.98	1149.14	2267.37	2335.38	2331.21	2238.82	1451.3	1491.44	1615.22	1428.15	554.323	679.249	602.823	610.745	1334.62	1459.84	1207.52	1479.71
acyl-PG 48:3	acyl-PG 16:1_18:1/14:1+ acyl-PG 16:1_16:1/16:1	27674.6	25601.7	25367.6	26418.4	26272.4	29108.9	29861.7	28864.2	17598.3	18887.2	16308	17069	28574.3	27999	28814.5	29383.8	50435.3	55208.6	53679.5	55267.6	47919.9	45398.8	46532.6	40671.3	21609.8	19266.5	19624.5	17709.1	34542.1	37144.2	34281.6	35954.8	60452.8	56036	58385	56508.4	45167.2	47120.5	48682.4	43891.4	20776.3	20283.1	18684.5	18655.1	45748.7	42396.5	39229.5	38233.6
acyl-PG 50:3	acyl-PG 16:1_18:1/16:1	59109.6	52818.2	51075.5	55628.9	71454.5	78135.5	79322.2	76336.4	51940.1	58139.7	49650.6	49028.4	81101.7	86072.3	85247.7	85500	102289	110453	104218	107941	127948	108747	115024	104214	61885.6	59906	59445.2	56756.2	95609.8	100017	97736.4	106228	136419	127439	122307	119036	146446	138303	146464	129208	65548.8	62127	53188.9	57722.7	138845	142595	118001	112914
acyl-PG 52:3	acyl-PG 16:1_18:1/18:1+ acyl-PG 18:1_18:1/16:1	42763.1	37994.9	39756.1	41670.7	87537.4	105183	102273	99353.2	72498	91244.7	68655.2	80721.2	117315	115406	128127	124448	80498.1	90645.9	81944.6	83813	167923	145930	140154	136486	104186	89534.1	92286.5	85172	137162	138953	142083	149082	124183	114433	113073	103705	229864	213637	209425	196940	118990	108545	106379	97959.3	213414	208155	183956	185998
acyl-PG 54:3	acyl-PG 18:1_18:1/18:1	12250.9	10197.3	10448.8	11572.7	41218.3	50373.7	44937.5	44611.3	56002.1	59545.1	49710.7	57880.6	72202.7	64952.4	70911.6	71331.7	23784.6	26891.5	24350	26036.8	92263.1	78024.6	74902.4	70069.6	85403.7	68915.3	73277.9	55474	80534.6	75376.6	70712.8	81264.2	39033.6	38334.4	36878.1	36098.5	130612	113627	135727	115882	100346	88726.9	89932.4	80812.8	136388	136022	119824	122490
2-Lyso-PG 16:0	PG 0:0/16:0	36.3608	36.2459	51.8283	78.2151	41.4803	67.3093	40.3504	46.5853	75.5569	141.068	148.079	179.658	33.1127	23.411	17.7985	39.4228	89.2589	73.1103	97.1146	78.9716	136.658	148.568	170.907	221.388	142.105	165.631	171.822	179.739	125.596	114.368	164.127	139.218	187.79	162.834	190.296	167.985	218.631	244.539	182.138	235.5	545.854	363.517	465.676	511.526	151.497	235.744	182.407	269.395
2-Lyso-PG 18:1	PG 0:0/18:1	162.145	192.117	203.516	307.879	201.647	355.556	192.444	266.387	191.656	172.409	175.453	215.094	195.003	240.627	217.403	272.269	625.621	396.469	580.897	662.192	1252.34	1400.83	1408.04	1791.7	295.712	340.125	456.794	365.662	1069.39	1050.46	1530.31	1227.3	1476.91	1193.58	1469.03	1371.33	1356.64	2114.88	1350.82	1589.09	608.562	515.193	553.715	506.822	1403.47	2866.09	1517.61	1972.78
Lyso-PG 18:1	PG 18:1/0:0	29.8076	37.4528	46.7711	80.6929	83.5396	113.809	54.6316	88.4014	30.714	21.6994	17.4225	6.32577	50.287	69.5873	50.8537	71.4532	625.621	370.601	392.852	533.387	972.616	985.792	995.106	1223.12	11.4834	85.9798	88.435	69.5614	684.157	950.119	947.942	438.558	1476.91	1075.69	1254.55	1268.67	676.217	785.601	841.393	668.28	125.418	115.978	13.8994	85.2521	56.8055	2866.09	69.542	942.951
PG 30:0	PG 14:0-16:0	43328.9	41650	42982	43298.1	7963.99	8855.41	9074.13	9192.71	53792.3	55012.6	52952.9	53361.1	8077.66	7931.87	8117.99	7946.4	30830.5	33409.9	33027.8	34571.5	9527.86	8729.54	9258.98	9386.89	53489.9	53835.9	55237.1	49711.2	6906.75	7554.68	7924.55	6240.79	31646.6	30296.5	29554.5	26831.7	11746.9	11143.4	11890.3	10041.4	48095.1	47243.7	44462.2	42204.9	9493.37	9453.9	8246.03	6945.13
PG 32:0	PG 16:0-16:0	46331.8	45259.3	45902.8	45778.9	12919.1	14061.3	14988.8	14030.4	74207.3	78700.3	77681.5	77805.1	16713.6	17149.8	17049.8	16570	41922.8	45225.8	42400.2	45418.5	18551.6	17882.4	18654.6	17935.3	80388.6	80916.3	85769	76234.2	17857.5	20666.9	19768	19804	50401.9	48691.7	47982.4	44762.7	23541.4	21876.2	24838.8	21475.4	82492.4	81270.6	77135.4	80411.2	25120.7	25298.9	23092.5	22854.8
PG 28:1	PG 12:0-16:1/PG 14:0-14:1	805.52	808.766	743.717	839.509	476.373	460.681	569.373	523.88	105.834	104.624	85.3568	105.641	527.586	454.258	507.066	640.581	929.029	950.219	1039.72	1077.16	576.682	702.622	663.299	660.249	110.284	135.639	99.5724	98.0141	424.134	545.927	462.807	323.257	960.956	924.275	818.56	721.257	868.706	768.517	774.494	677.894	154.955	92.7476	94.9015	74.8347	560.571	622.612	428.481	474.875
PG 30:1	PG 14:0-16:1	8972.7	8257.33	8159.61	8481.04	1811.29	2219.83	2327.9	2351.04	5711.26	5522.91	5828.69	5603.49	1756.45	1877.58	1798.58	1715.56	9802.94	11064.6	9806.05	11098	3016.61	2992.71	2894.81	2840.79	5887.87	6002.98	6476.83	5468.45	1968.78	2480.36	2473.88	1901.74	9673.31	9863.17	10083.8	7305.06	4199.09	4120.61	4190.22	3554.17	5707.89	5350.21	5757.83	4258.65	3780.74	3194.22	3120.22	2661.51
PG 32:1	PG 16:0-16:1	107083	101215	103434	103666	16445.6	18864.1	19117.3	19302.5	144343	149554	147717	147484	19525.8	21319.9	20401.4	19504.2	68080.5	73122.7	71512.1	79607.9	18501.5	18667	19772.3	20110.9	170775	171222	176388	159115	13972.6	15654.7	14050.2	13610.1	83562.9	84140.4	79898.6	75060.5	27822.3	27674.3	27686.3	24234.8	162449	159865	149759	147892	25011.5	24336.7	22196.2	20151.2
PG 34:1	PG 16:0-18:1	97039.5	91341.3	92117.6	92402.9	33553.7	35089	36509.2	35614.9	209763	227002	214501	211794	46009.8	44504.9	46423.8	42884.6	64220.4	72564.9	64377.2	71257.4	43138.9	41173.8	45405.6	44257.9	253557	253228	259053	233345	37071	44631.3	41841.4	37283.2	93077.9	88529.2	89540.4	88125.2	66147.8	62869	71111.5	64603.5	249999	237302	226925	226562	62230	63761.7	59763.6	57450.3
PG 36:1	PG 18:0-18:1	3997.09	3752.53	3942.88	3670.01	2911.93	2862.48	2818.25	2792.1	4500.2	5025.35	4168.4	4807.05	3150.96	3480.81	3625.37	3239.58	3479.07	3993.92	3523.38	4120.28	3107.13	2592.23	2731.74	2706.56	5192.63	4819.69	4986.6	4647.59	2809.75	3241.37	2913.64	3168.94	4269.02	4240.28	4408.78	3818.83	4386.8	4328.57	5504.02	4601.86	4614.44	5033.08	4778.92	4732.35	4611.51	4396.84	3945.04	4836.77
PG 30:2	PG 14:1_16:1	4168.57	4117.71	3288.97	3140.29	3581.73	3525.51	4254.39	4075.94	573.139	650.637	790.344	717.919	3494.18	3640.99	3591.16	3903.17	4594.71	6156.08	6010.28	5257.24	4069.95	4675.22	5023.01	4716.2	687.374	550.749	879.081	675.249	2454.33	2994.57	3084.6	2763.19	5380.08	6128.89	4622.94	5137.06	6164.25	4379.01	5730.33	4373.06	613.081	615.144	456.579	482.799	4998.49	4701.99	3970.21	3599.69
PG 32:2	PG 16:1-16:1	8552.57	8412.07	8416.34	8501.32	2103.65	2182.86	2197.26	2198.76	6505.69	6528.63	6064.02	6459.6	2167.27	2033.35	2226.63	2209.36	9997.57	10216.4	10089.3	10862.8	3797.91	3742.52	3966.54	4151.18	7682.18	7873.69	8052.42	7507.89	2827.89	3842.74	3304.34	2483.86	12857.3	13102.7	12721.9	11472.5	5455.69	4639.87	5014.34	4775.9	8267.35	7323.83	7337.67	6559.73	4858.73	4385.25	4345.8	3784.45
PG 34:2	PG 16:1-18:1	44820.1	42247.2	45137.1	43032.9	13527.9	15130.4	15400.8	14822.9	31140.5	32371.5	30918	31870.1	16182.2	15088.5	15746.5	15937.3	48584.3	54002.4	51764.8	56156.9	20707.9	20782.2	21728.5	20548.5	37274.9	37189.8	39021.4	36211.7	16958.1	19458.9	18063.9	16523.1	70122.6	69798	71397	66723.9	33092	30729.4	35464.8	29962.4	39613.2	37773.2	36859.1	39009.4	32378.4	30977.9	29633.1	26561.8
PG 36:2	PG 18:1-18:1	46699.2	42634.9	41866	43072.3	24879.1	26843.7	27362.8	26568.3	48832.2	52446.3	48932.7	51219.7	29353.7	29397.5	29583.1	29467.1	48965.8	53441.8	50802.5	56822.2	30021.6	30721.8	31013.1	29725.8	57460.4	58172.4	60630.7	55535.1	27640.8	31137.9	28980.6	29946.4	74127.4	72118	68345.6	70079.1	57734	50352.1	53576.5	50349.1	60314	59964.6	58465.9	57779.6	50917.4	49585.6	46580.5	48614.8
2-Lyso-PE 14:0	PE 0:0/14:0	11085.7	11572.4	12189	12816.8	13595.5	13960.1	14930.8	13746.9	1486.39	1305.51	1349.35	2169.41	10912.2	12213.7	12077.8	14462.8	10506.4	7090.79	7509.1	10464.4	9116.37	6455.67	10275	9667.79	1205.98	791.611	1126.58	1342.14	6998.68	5714.94	4964.21	11659.7	6604.24	4967.63	9144.07	5258.48	5084.52	6528.13	6378.77	6136.66	948.892	670.261	741.453	744.813	4275.2	5590.84	6491.39	6461.9
2-Lyso-PE 16:0	PE 0:0/16:0	105653	106061	104802	103730	110263	115053	122658	116558	126742	124154	127476	127422	98722.2	101884	98478.4	94088.9	139693	149132	150040	148408	122285	127945	123184	126575	151309	143340	149827	136970	116495	116022	115620	119711	123851	122180	132672	123510	106093	109754	108018	108204	126644	128791	132716	124779	95477	98459	89291	102485
2-Lyso-PE 16:1	PE 0:0/16:1	126285	131338	139025	140020	110515	116499	125943	135216	11446.9	11161.6	12526.1	14928.1	88585	97976.6	96275.6	111740	202975	173124	208037	234710	130154	133564	158776	179047	15341.2	14387.4	17631.3	14214.9	116047	135828	143992	145763	218855	189960	207135	218872	126863	132464	127217	130689	13328	13154.3	12792.8	13749.6	119035	135512	121020	146615
2-Lyso-PE 18:0	PE 0:0/18:0	2873.4	2989.5	2892.32	2937.46	5487.51	5909.24	5562.62	5756.23	3215.3	3184.33	3077.72	3314.65	5315.82	5691.57	5557.07	5226.33	4397.6	4074.62	3960.3	3963.1	6427.78	6164.02	5935.57	6047.87	3873.8	3247.51	3357.16	3261.55	6066.66	6013.72	5478.52	6644.71	4370.38	4600.9	4233.4	4021.17	7089.22	7238.6	6605.41	6558.76	4810.81	4423.73	4632.55	3566.37	5320.85	5455.56	5718.3	6252.51
2-Lyso-PE 18:1	PE 0:0/18:1	107267	107021	108434	108593	206502	207041	224861	221371	23836.9	22946.5	23282.4	24447.4	218851	222525	211812	211545	174051	180871	183400	182313	241906	249051	228336	248223	34084.8	30843.9	31892.7	28443	232386	237202	234937	233369	148445	137227	158588	151542	189871	199920	194117	207608	26680.5	25495.7	27518.4	25466	186320	196598	186046	236799
Lyso-PE 14:0	PE 14:0/0:0	5158.36	5173.42	5907.29	5434.83	5330.16	6377.83	6146.67	11131	769.775	880.209	1012.97	780.133	4959.09	5244.32	4526.97	5387.77	5424.71	4329.02	4752.19	4865.01	5416.57	4171.35	2136.18	4674.13	244.75	252.864	363.26	2.4623	1933.2	2852.31	4139.04	11659.7	4374.2	4967.63	9144.07	3744.3	3102.23	2991.77	2960.48	2421.94	326.346	235.298	282.652	264.073	1392.12	1921.74	15.9555	13.3391
Lyso-PE 16:0	PE 16:0/0:0	8502.79	8249.3	8531.99	8730.2	11004.6	11833.2	11490.3	11384.1	5211.41	5779.27	5658.53	6083.5	10431.5	10895.8	10359.2	11416.4	10304.2	9823.21	11127.1	10715.9	11697.5	12455.8	12808.1	13261.3	3672.13	3455.74	3668.61	3355.69	11394.7	11287.6	11789.9	11516.8	10665.6	10070.2	10275	11045.9	11635.6	11636.5	11035.6	11388.8	4562.16	4563.75	5519.05	5385.73	10789.5	10898.3	10311.1	11343.3
Lyso-PE 16:1	PE 16:1/0:0	27964.2	26616.1	29251.6	29362.6	15367	17668	14431.9	21959.3	2745.58	1125.08	2463.99	2919.29	12926.1	14586.3	13632.5	10490.3	54858.4	46620	43915.7	59019.4	27989.3	26000.6	28369.5	30767.4	3148.39	2692.15	2979.05	2745.16	27279.1	22995.6	28834.3	27202.2	63395.3	48747.7	54156.8	58006.7	13836.1	18855.7	19770.9	19957.2	2477.57	1221.34	1760.64	2066.64	17655.2	18366.3	19001.1	23289.7
Lyso-PE 18:0	PE 18:0/0:0	158.563	177.607	182.037	196.135	391.479	382.463	433.338	356.613	120.398	119.357	150.555	165.738	412.742	414.296	425.957	415.806	204.433	184.027	202.937	181.015	364.419	394.456	321.928	382.046	87.5543	72.0593	72.0073	68.9402	412.735	415.913	340.175	421.624	197.985	181.977	244.951	257.416	395.77	403.727	384.994	401.151	92.895	109.282	125.093	149.196	340.83	354.764	418.406	517.465
Lyso-PE 18:1	PE 18:1/0:0	27415.5	24381.6	26201.5	25398.5	35040.7	38696	34406.1	37578.2	4146.44	3582.61	3442.73	3461.18	34055.7	34535.2	32965.7	32584.2	42133.7	45095.7	43751.9	45053.7	46058.8	48588.6	46013.8	45887.3	3708.7	3674.7	3788.4	3417.27	48499.7	44852.1	47881.3	44475.9	44704.6	39083.3	42826.9	41902.2	34841	35092.9	36702.4	38377.3	3782.38	3151.81	3365.67	3164.25	37381.6	35319.8	37143.8	40513.7
PE 26:0	PE 12:0-14:0	633.898	718.827	696.98	691.432	471.179	413.319	379.607	463.581	210.685	209.457	207.265	197.377	477.628	459.647	427.497	441.696	673.362	674.017	666.395	714.379	362.708	345.313	375.7	444.085	170.077	177.289	160.36	147.841	284.171	238.27	294.367	210.544	642.744	673.044	563.92	625.105	300.515	376.587	296.761	283.265	368.608	249.427	244.767	227.684	314.053	283.489	305.202	246.776
PE 28:0	PE 14:0-14:0	53196.1	55870.6	57908.2	54574.5	30380.5	31002	33123.2	33414.8	23420	22682.4	22247.7	22895.2	20093.8	20866.8	19353.9	18881.6	64123.5	58457.8	60157.2	60673.2	28601.5	27590.3	27010.6	30184.9	18842.8	19107.9	18577.9	17267.1	16023.4	16190.5	16532.6	14384	51354.9	52627.8	45633.3	49157.7	27613.3	27131.8	27229	24580.3	22820.4	18705.6	16269.6	17264.4	17427.6	16805.7	16376.8	16275.4
PE 30:0	PE 14:0-16:0	832306	866742	875632	852024	442085	449241	439976	487741	763737	793833	747446	813272	364069	410884	346943	351633	779257	766785	772791	801839	390347	345587	368389	412446	651721	671269	613804	557277	309902	310390	315420	296291	613028	619885	578720	583864	311805	308499	328003	272814	594347	552039	490623	469092	253348	268875	242428	269299
PE 32:0	PE 16:0-16:0	515246	525689	566219	545728	499045	493706	491817	529091	744321	760023	719903	778489	492175	533970	491384	495295	533291	525186	501816	526710	441162	431357	410050	427361	641264	635982	657477	581766	420284	427115	425524	384580	457441	455135	418955	406646	370596	354280	357142	326284	566569	499773	464545	445098	340905	347133	323468	337794
PE 28:1	PE 12:0-16:1	2021.59	2279.23	2128.15	2129.71	823.125	855.709	832.333	915.766	551.265	634.711	523.285	563.866	1101.93	1196.09	1086.26	1136.53	2330.29	2123.53	2347.21	2315.12	1016.14	956.424	944.843	1053.17	587.039	601.876	643.97	594.786	869.49	867.322	893.652	623.122	2284.88	2324.83	1995.88	2116.12	827.989	760.734	827.015	789.625	735.192	659.049	593.351	564.42	912.494	854.117	814.32	754.593
PE 30:1	PE 14:0-16:1	175318	178540	183162	171748	68561.7	73880.9	78412.4	81355.1	66322.6	66443.8	62220	65432.1	53757.9	54919.3	55306.4	53028	208269	205565	209145	213912	74013.8	73177.5	71201.9	85131.6	57124.3	59999.2	59904	52706.4	54948.5	55200.5	56113.8	50435.3	180783	196003	166472	170040	68525	64425.8	65958.7	59370	60730.4	54080	45557.6	45465.8	50192.2	48238	47508.4	45670.1
PE 32:1	PE 16:0-16:1	1.60329e+06	1.62521e+06	1.68354e+06	1.62136e+06	530918	538173	581374	611373	1.73108e+06	1.82572e+06	1.67006e+06	1.7522e+06	571159	563619	564837	546418	1.59762e+06	1.5238e+06	1.50541e+06	1.61119e+06	551466	496763	535821	579052	1.86113e+06	1.74952e+06	1.72388e+06	1.63293e+06	536499	573959	537901	521084	1.32186e+06	1.47929e+06	1.25247e+06	1.21135e+06	421833	405381	424125	395553	1.6075e+06	1.5295e+06	1.2752e+06	1.22926e+06	428428	474732	440371	469688
PE 34:1	PE 16:0-18:1	1.17121e+06	1.14601e+06	1.1843e+06	1.23824e+06	844162	868323	901361	934021	1.75496e+06	1.74561e+06	1.61578e+06	1.74156e+06	942645	1.00238e+06	975623	966864	1.33348e+06	1.29882e+06	1.28745e+06	1.38304e+06	887815	849733	845453	885206	1.80943e+06	1.8597e+06	1.73578e+06	1.62266e+06	962968	994837	980080	930015	1.25427e+06	1.28213e+06	1.10716e+06	1.18969e+06	788921	741881	840506	709044	1.73591e+06	1.5497e+06	1.49049e+06	1.45052e+06	845027	863220	835528	876254
PE 36:1	PE 18:0-18:1	21217.6	21554.9	22116.9	23779.8	27904.3	31314.2	29709.5	31831.5	25167.1	28276.5	23638.2	28461.6	32339.7	36115.9	34603.2	33425.2	26074.7	25485.5	25811.2	26451	32627.2	27082.3	28625	31548.4	27845.4	27865.5	27591.2	24408.7	34503.8	34062.3	32530.5	32415.6	31805.3	34376.9	31084.6	34963	40516	38744.8	42089.7	42418.5	40446.2	32612.7	31485.3	31626.9	36750.1	41320.6	38974.7	39708.9
PE 30:2	PE 14:1-16:1	1476.07	1377.58	1513.34	1343.62	617.482	705.485	752.306	797.446	628.637	699.747	593.736	651.946	809.405	847.309	812.01	769.012	2205.16	2048.98	1942.72	2147.73	962.606	987.381	977.377	1105.38	553.079	605.809	639.117	547.211	817.394	827.592	839.824	642.051	1749.85	1820.09	1492.55	1589.79	811.678	766.052	680.66	678.784	775.202	601.31	480.226	570.103	797.086	777.528	779.991	747.744
PE 32:2	PE 16:1-16:1	310201	309420	303219	308606	114911	114246	124363	129913	132599	132807	125564	132012	96962.8	104968	99653	99833.1	457996	435827	454106	470500	142956	135443	136233	166517	121074	126967	121897	109683	129670	136711	134850	123971	408762	426707	366968	381605	116568	110716	116493	97786.2	131899	108548	95767.3	95161.8	108432	104551	97860.3	102124
PE 34:2	PE 16:1-18:1	654426	702444	683248	714055	401597	390753	420129	473882	384898	408609	361588	395920	432957	423531	431109	415444	897946	892775	888186	898661	469974	465972	459352	525377	442335	463153	440746	412602	502912	494378	490554	472773	800667	853235	791891	812818	422016	388974	449398	409932	403821	382310	353335	348857	418338	432021	444485	456960
PE 36:2	PE 18:1-18:1	382302	392657	388848	413313	466460	492307	471699	477590	370637	354861	355811	376962	517008	546752	546037	551239	589494	590009	566405	594057	591394	542745	536020	605299	415116	417252	421140	388606	623019	620380	610557	591115	617678	616258	587694	684436	562871	564214	566812	537418	463285	413665	404263	404230	613314	604028	635773	647844
[truncated: 9 more columns]
